# Supplementary material for: Bioinformatics analysis reveals potential biomarkers associated with the occurrence of intracranial aneurysms
Source: Sci Rep. 2022 Aug 2;12:13282. doi: 10.1038/s41598-022-17510-7 (PMC9345973; doi:10.1038/s41598-022-17510-7)
Supplement: Supplementary file 5 — Supplementary Information 5. [file 41598_2022_17510_MOESM5_ESM.xlsx]

## Sheet: supplementary output Table 1
DEGs of GSE122897
CFTR
MTMR7
TSPOAP1
YBX2
ABCC8
CACNG3
UPP2
DNAH9
TKTL1
MAPK8IP2
HHATL
SLC6A13
SYT7
GABRA3
STMN4
CHDH
IL20RA
SLC11A1
ATP1A2
PLEKHB1
GABRA1
SLAMF7
INSRR
STAP1
CYP46A1
VCAN
C6
CDH10
MYO16
ADRB1
GPM6B
XK
LMO3
COL9A2
PER3
EPN3
NEXMIF
ALX4
FSTL4
NNAT
NRIP2
ENTPD2
ITIH1
PHF21B
F7
LAMC2
RASGRF1
CAMK2B
DGKG
PSD
COL11A1
SEZ6
CA11
SNCAIP
NTN1
SNAP91
CTNNA2
MPPED2
FGFR2
PRKCZ
SYT1
FGFR3
FGF22
FRMPD1
CNGB1
CAMK2A
ASIC4
ADAM11
PPP2R2C
CDHR2
SNCB
CA12
KCNQ2
CACNG4
TPD52
ACACB
CAMSAP3
RAP1GAP
CTTNBP2
ACTL6B
DCX
NAALAD2
ADCYAP1R1
BRINP1
OSBPL6
SLC1A3
RIMS1
PTPRH
SLC4A4
COL4A4
CDH7
PHLPP1
COL19A1
OPRK1
TRPM3
SLCO1A2
EFR3B
AQP6
HSD17B14
MMP2
MT3
GNAO1
PTHLH
PHACTR3
DOCK3
LZTS3
F11
RPH3A
CHGB
DLL3
NRCAM
JPH4
PHGDH
COL9A3
EPB41L4B
TMEM38B
CRTAC1
IL11
MYO3A
STX1B
SERPIND1
DERL3
OSM
PRODH
PLA2G3
SEZ6L
SEPTIN3
PNPLA3
FOXRED2
MLC1
COCH
TRIM9
CHGA
CPNE6
VSX1
BMP7
HRH3
SLC17A9
NKAIN4
COL20A1
CHRNA4
EEF1A2
ANGPT4
MYLK2
PDYN
SLC32A1
WFDC2
CELF4
CDH20
MXRA5
MCF2
SYP
PCSK1N
CAB39L
NDRG4
NECAB2
ABCC1
CRYM
IL21R
AP3B2
ACSBG1
SCG3
FZD3
TUBB4A
SLC17A7
TNNT1
OLFM2
SLC1A6
MYH14
ATP1A3
ODAD1
DBP
CACNG7
MAST1
SLC5A5
KCNN1
MAG
GRIK5
CADM4
PALS2
HOXA5
COBL
EPHB6
PTPRZ1
SERPINE1
LHX2
AMBP
ELAVL2
PIP5K1B
PTGDS
NEURL1
LGI1
RUNDC3A
ASPA
SLC6A4
HLF
MAP2K6
ALDOC
SULT1E1
CPE
HGFAC
PPARGC1A
DDX25
B3GAT1
SLC1A2
ELMOD1
PTPN5
ASIC1
CYP27B1
KRT18
SLC6A12
PRMT8
ART4
MGP
RERGL
RFX4
NEDD9
FAM184A
FHL5
COL9A1
ALDH5A1
VNN1
EYA4
NR2E1
ARFGEF3
CLIC5
LOX
CDH9
GABRG2
WWC1
STC2
BCHE
PODXL2
CSPG5
ARHGEF26
VIPR1
CLCN2
KCNIP3
POMC
APC2
EFEMP1
FN1
KCNJ13
WNT6
SLC9A2
TNR
ANGPTL1
CHD5
DLGAP3
FBXO2
DNAJC6
HPCAL4
RIMS3
PLPPR5
SLC8A2
TNNT2
CA14
ATP10B
TNFAIP3
TCF21
CASQ2
ABCG2
RARRES1
PPL
TRIM67
GALNT12
ALDH6A1
CNNM1
KCNIP2
CRHR1
MLANA
GRIA2
TNFSF18
CLU
CHRNA2
EPHX2
GJB6
SLITRK3
HPCA
LAX1
NXPH1
NPY
INHBA
PHF24
CNTFR
KIAA1549
NECAB1
COL10A1
RAB9B
ACVR1C
GPR83
SLC12A5
GDAP1L1
SNAI1
ZBP1
HIF3A
PACSIN1
APOBEC2
EREG
SOX21
HS3ST3B1
MIR9-1HG
SLC25A23
PAX1
FLRT1
WNK4
DACH2
OMG
AIF1L
TMEM35A
ATP13A4
BEST3
RAB3IP
CRYGN
FBXL16
GNG13
KDR
HOXD1
GAD1
TMOD2
BBOX1
KCNC1
ATP1B2
FGF13
SYT5
PRRG3
FAM155B
DPP6
NCAN
KIF1A
PLVAP
HRC
SULT4A1
H19
COL5A1
CALY
DUSP9
SLC7A10
IDO1
SLC6A6
KRT34
PPP1R1B
SLC6A11
CNGA4
JCHAIN
MTSS2
SNAP25
ATP1A4
BCAN
ACY3
KANK4
SYT4
WASF3
GPR12
POSTN
BEX2
BEX1
TEX15
UNC79
ADAMDEC1
GNAT2
FST
CRB1
SPX
LRP4
CYP2J2
DSG1
CLDN10
PSAT1
MSI1
ADGRB3
EHF
AGAP2
PPP1R1A
FAIM2
KCNH3
EMX1
AGT
ITM2C
ARHGEF4
USP44
PCDH8
LMO7
IL6
DGKB
MYO1G
MMD2
ZFHX2
GALNT5
BLK
IL10
GAD2
RALGPS1
GABBR2
CCL21
IRF4
PI15
SULF1
UNC13C
ITPKA
PAK6
CLCA2
ADAMTS14
NDST4
FGF5
CXCL9
CDKL2
ENPEP
MTTP
FBN2
KIF21A
SLCO1C1
LGR5
TMEM132B
SRRM4
FAM181A
FGF7
HDC
BCL2A1
RLBP1
SH3GL3
MARVELD3
CDH13
UNC45B
SLC13A5
RNF157
RNF165
MAPK4
STAC2
CACNA1A
LMTK3
SLC6A3
CACNG8
FBN3
SLC47A1
MYOM3
CELSR2
FCRL5
CASQ1
CGN
SYT14
SUSD4
ACTA1
GDF7
SFXN5
AFF3
NXPH2
SCN1A
ZNF385B
UNC80
CPNE9
MYH15
TAGLN3
IGSF11
AGTR1
ALDH1L1
STXBP5L
VWA5B2
EPHA5
SCD5
PLAC8
DDIT4L
LIX1
MEGF10
CXCL14
SLC25A48
CPLX2
PSD2
LRRTM2
TTBK1
SLC2A12
SLC22A3
SDK1
LINC00525
NLGN4X
ZNF157
ZNF711
FRMPD3
IGSF1
ARHGAP36
CHRNB3
RGS20
PMP2
SYBU
RSPO2
MAL2
FAM135B
PLIN2
CDKN2B
SHC3
PLPPR1
CRB2
ASTN2
CACNA1B
SLC39A12
CDHR1
RGR
CAMK2G
ANKRD1
HTR7
NCAM1
DRD2
GRIK4
ADAM33
SLC22A8
CDH22
TM7SF2
TLCD3B
DOC2A
HMGA2
CNKSR2
PCDH15
ADGRL3
LYPD6B
GPM6A
WDR17
DLG2
FREM2
NPAS3
NR3C2
TMEM45B
GABRA2
TMEM132D
ASTN1
SH2D6
ZSCAN1
GRIA4
IGSF10
CNTNAP4
PART1
PLOD2
JAKMIP1
PTPRD
KCNJ16
HS3ST3A1
JPH3
RETREG1
FAM167A
SORBS2
NCAM2
L3MBTL4
WNT7A
APCDD1
PIEZO2
RAB6B
EPHB1
ACSS1
CA10
PPARGC1B
ADCY8
KIF5A
WIF1
KCNMA1
ALX3
ART3
TSPAN7
SORCS3
PPP2R2B
LRFN2
UNC5D
ZIC3
ATP2B2
SLC6A1
SYN2
ACAN
DPYSL5
COLEC12
SLC13A3
KCNB1
NRG2
PPP1R9A
EDA
VWA5B1
DMTN
RUNX1
IGF2BP1
CLDN14
CELF3
CPAMD8
CILP2
SPTBN4
CHRNB2
PAQR6
CELF5
BDH1
GRIN2C
SHANK1
SHANK2
GNG3
ACOT11
CAMK2N1
BRINP3
SLAMF9
KCNJ9
KLHDC8A
IL24
LRRTM1
KCNF1
SLC16A14
GABRG1
DAPL1
TAFA4
IGFN1
ADORA1
IHH
NFASC
CTLA4
SYNPR
ADAMTS9
CXCL5
PLSCR2
CDCP1
SLC6A20
ZC3H12A
KLF15
CAMK2N2
LIPH
BSN
CAMKV
ETNPPL
NPY1R
NPY5R
HHIP
ITGA2
ADGRV1
SCGB3A2
SPINK1
CDC20B
CMYA5
KLKB1
CALHM4
IL31RA
HCN1
KIF6
SLC29A4
COL1A2
SLC13A4
ADCY1
PHKG1
CSMD3
BAALC
FREM1
ZMAT4
ALDH1A1
PCDH19
VEGFD
WNK2
AQP7
FAT3
SLC7A3
PHYHIPL
SLC16A9
GJB2
HEPACAM
AMER2
VSTM4
STOX1
NDRG2
BTNL9
SALL2
C10orf82
PDZRN4
CACNB2
KCNC2
SVOP
GPT2
FBN1
LRTM2
CKB
GABRB3
SCN3B
MYRFL
TUB
RIC3
LMO1
CRABP1
PKD1L2
ZCCHC18
LDHD
RBPMS2
CHP2
ELFN2
GREM1
NYAP1
MS4A14
TEF
PRRX2
GPRC5B
RBFOX3
TTYH1
TMEM145
ATCAY
ANGPTL4
MGAT5B
RAB26
CASKIN1
ENTPD3
KCNJ4
KIF5C
DEGS2
LGI3
SERINC2
CHRM1
COL3A1
SHOX2
NSG1
FSTL5
ENHO
CPLX1
COL4A3
P2RY12
RASSF6
SLC38A11
CTNND2
FRMPD4
GPR37L1
NSG2
RNF150
FABP4
VSTM2A
MZB1
LONRF2
IRX2
DLGAP1
DPY19L2P2
CAVIN4
SYT9
PAQR8
HAS2
NRTN
ATP6V0E2
KCND3
CDK5R2
NEUROD2
DSCAM
NMRAL2P
GATM
KNDC1
KLF17
ADRA1D
AQP4
CYP4F11
C1QTNF4
MACROD2
STARD5
CSDC2
ARNT2
AGAP5
NBEA
MYEOV
HPSE2
ARPP21
ADCY5
PARP15
ABCD2
OLR1
WFIKKN2
NET1
SPTBN2
SELP
SLC16A11
CNTNAP2
IGDCC3
MFSD4A
TTC9B
KY
SLCO2A1
BRSK2
PDZK1
CNIH2
NLRP6
DES
TMEM51-AS1
CADM2
ABO
CATSPER1
DPP10
CREG2
HOXD8
JAKMIP2
FOXG1
ACBD7
PRR18
GJC3
PRR15
GRIN1
ZDHHC22
RIMKLA
KCNA3
KCNA2
CD19
ST8SIA3
SAMD12
KCNJ10
ADAMTSL1
AMER3
TMEM151B
SLITRK1
GLDC
ERBB4
C5orf46
SMIM10L2A
ERICH3
KLHDC7A
DAND5
WSCD1
GPC5
LSMEM2
LRRC3B
NRXN1
FAM71E2
MYLPF
KCTD4
SSTR2
PENK
DDN
SOX2
ADGRB1
SLC2A4
MGAT4C
KCNIP1
RGMA
B4GALNT4
CAV3
SNORC
RGS6
PAPPA
ADGRG3
RGS7
SLC25A18
SOX1
CADM1
ABAT
CSMD1
CALN1
CTNNA3
PRR36
CCBE1
EPHA10
RIPK4
GRIN2A
MEX3B
ZNRF3
OPCML
AIFM3
EMILIN3
ANKRD45
PNMA3
OLIG1
PCDH9
TACSTD2
CEND1
C14orf180
RALYL
DRD1
TCEAL2
LCN12
ANKS1B
INPP5J
NUPR2
RGPD2
SV2B
LSAMP
PMEL
NAT8L
KLHL34
PTCH1
SLITRK2
AGBL4
SLC51B
KLHL32
GABRA5
THBS2
CD300E
NAP1L2
MYT1L
CARMIL3
MPPED1
FOXI2
KRT14
MAPT
EMID1
C3orf70
LYPD6
VSTM2B
MAGI2
LHFPL3
KCNJ11
COL4A1
PLEKHN1
ERC2
SHISA7
WNT7B
C6orf132
SMTNL2
SLC38A3
SAXO2
C2orf80
MAOA
LINC00943
ALKAL2
PTPRT
MYBPC1
MYT1
GREB1
RYR1
GRM7
NLGN3
ELAVL3
SLC35F1
ESRRG
MMP1
ADH1B
SLC30A10
HSH2D
ALKAL1
FAM163B
ADGRA1
RAMP2-AS1
VEPH1
OPALIN
OGDHL
COL4A6
MFAP5
NRAP
SLC22A6
NBEAP2
CLEC9A
CACNA1E
PEG3
PLN
ITGBL1
ZNF536
F5
LRRTM3
APCDD1L
ALPK2
BRINP2
GRM3
TOX
SOWAHA
RORB
KIAA1671-AS1
STUM
LINC00632
CCDC160
TCEAL5
TCEAL6
C2orf72
NPY4R
COL5A2
DISP3
MOG
GABBR1
PNMA8B
IGFL2
GPR20
LRRC10B
SPIRE2
SAMD9
LOC107985433
LINC00634
CRLF2
C16orf96
OLIG2
DOK6
ZDHHC11B
DUXAP8
MIR199A2
IGKJ5
IGKJ4
IGKJ3
IGKV4-1
IGLV6-57
IGLV1-50
IGLV1-44
IGLV7-43
IGLV1-40
IGLV3-25
IGLV2-23
IGLV3-21
IGLV3-19
IGLV2-14
IGLV2-11
IGLC2
IGLC3
IGLC7
TRAV39
IGHA2
IGHG4
IGHG2
IGHA1
IGHG1
IGHG3
IGHD
IGHM
IGHJ6
IGHJ2
IGHV6-1
IGHV1-2
IGHV2-5
IGHV3-7
IGHV3-13
IGHV3-15
IGHV1-18
IGHV3-21
IGHV3-23
IGHV1-24
IGHV2-26
IGHV4-28
IGHV3-33
IGHV4-34
IGHV4-39
IGHV1-46
IGHV3-48
IGHV3-49
IGHV5-51
IGHV3-53
IGHV4-61
IGHV1-69
IGHV2-70D
IGHV3-73
KLHL23
ATP6V1G2
FBXO16
LCNL1
CPEB1
FER1L6
RPL10AP7
COL28A1
HMX1
HMSD
NPTXR
RNU4-62P
RNA5SP111
LINC01615
ROR1-AS1
EDRF1-DT
LINC01857
DNAJC27-AS1
SOX1-OT
IGHV4-59
LINC02523
IGHV3-74
PRRT4
LOC102724849
LINC00092
DUXAP9
IGHV3-72
PTPRD-AS1
CROCC2
LINC01748
ARHGAP29-AS1
LINC02577
SACS-AS1
LRRC37A6P
LOC389895
LOC101927377
APCDD1L-DT
LINC00689
IGHV4-30-2
TSPAN19
LINC01431
TNF
PDYN-AS1
HSPA8P1
KBTBD13
C5orf58
LNCTAM34A
DPP10-AS1
LINC02154
DPY19L2P4
LINC01102
ANKRD34C
PRRX2-AS1
ZPLD2P
SLFN14
LOC101929532
BAALC-AS2
IGHJ3P
CNTFR-AS1
SHISA9
ERICH2
KLHL41
ITIH4-AS1
RN7SL368P
IGKV3-20
LNCSRLR
IGHJ4
PCDHGC3
TNFRSF13B
IGKV1-16
IGKV2-24
IGKV3-11
RPL7P19
ARHGDIG
IGHJ5
PDE6B-AS1
IGHJ3
ARHGEF26-AS1
RPSAP36
IGKV1-5
IFITM10
DUXAP10
IGKV3-15
MTCYBP18
LINC00461
ALDH1L1-AS2
LRP4-AS1
USP51
ARHGAP42-AS1
PCP4L1
OXCT1-AS1
LOC101929237
LINC01060
MTCO1P24
LINC01586
PVT1
BRD9P2
TUNAR
FAM218A
MIR124-1HG
LINC01300
LOC107986898
LINC01592
ZFHX4-AS1
MTUS1-DT
KBTBD11-AS1
LOC286178
PCDHGB1
MIR124-2HG
MPPED2-AS1
SIGLEC12
TDH-AS1
LOC102724265
SLC6A12-AS1
LOC100506071
FAM181A-AS1
SLC25A21-AS1
TMEM179
LOC101929586
LINC01583
RNF126P1
HPR
FAM187B2P
MIR4420
RN7SL262P
LINC01929
RNF157-AS1
SPIB
MEI4
