# Supplementary material for: Bioinformatics analysis reveals potential biomarkers associated with the occurrence of intracranial aneurysms
Source: Sci Rep. 2022 Aug 2;12:13282. doi: 10.1038/s41598-022-17510-7 (PMC9345973; doi:10.1038/s41598-022-17510-7)
Supplement: Supplementary file 6 — Supplementary Information 6. [file 41598_2022_17510_MOESM6_ESM.xlsx]

## Sheet: supplementary output Table 2
DEGs of GSE157628
PDE7B
XLOC_011278
LOC100131176
PLEKHA6
GNA14
C12orf40
LOC100506824
XLOC_000724
WNT2
ELOVL6
C19orf77
APOD
OAS1
LOC100130197
TEX21P
XLOC_005102
TF
PRG4
PRY2
BMX
LOC100507295
METAP1D
XLOC_008959
ZMYM3
LOC100131541
DOK4
XLOC_009412
CSH2
XLOC_001905
ITIH2
XLOC_014218
SOCS2
C1QL1
XLOC_009588
TMEM212
CFHR3
BDKRB1
KCNJ2
FBXL16
CHL1
LINC00102
DOCK6
XLOC_005153
FXYD6
XLOC_002498
FZD2
FAM3B
DNAL4
XLOC_007475
XLOC_001475
SPRR2A
XLOC_003211
TTTY1
XLOC_001892
PFN3
XLOC_006263
XLOC_009281
CLEC18C
XLOC_l2_015322
ZNF853
WTH3DI
XLOC_l2_008599
LOC100506775
LOC100507630
XLOC_006606
ARHGEF3
RAMP1
RAB17
INSRR
SLC4A8
SOST
PLCG2
XLOC_003469
LOC100505908
OR4M1
ATP10A
XLOC_003601
XLOC_004629
WDR64
XLOC_003514
XLOC_l2_003073
XLOC_007341
XLOC_013596
SNORA41
SNAR-B1
LOC402160
XLOC_005087
LOC145837
XLOC_003461
CHRFAM7A
GAB4
TCP11
SIPA1L2
XLOC_l2_007876
RAPGEF4
XLOC_013034
XLOC_005963
LOC728228
XLOC_001065
LOC100129869
FAM163B
XLOC_l2_007088
XLOC_014329
C14orf80
SIDT1
XLOC_005459
LOC100288902
XLOC_002169
FMNL1
SFXN2
PEX6
HIST1H4C
XLOC_013877
XLOC_l2_013233
EYA1
XLOC_012751
ZNF77
HOXB2
AURKB
NR2E3
XLOC_004678
ITGA6
OTOP3
FBLN2
ARL15
FAM132B
XLOC_005930
XLOC_013835
XLOC_009194
C18orf54
XLOC_000832
FIGNL1
XLOC_000732
FAM196B
SIX5
lincROR
LOC441268
OR2L3
SLC24A4
XLOC_001871
MATN4
LOC441495
XLOC_000021
TNFSF4
XLOC_004651
XLOC_005965
EFNB2
RDH13
XLOC_014172
VEGFC
XLOC_011673
TMEM164
ITPR3
FLYWCH1
XLOC_004093
FLJ45950
KIF18B
PRPF4
XLOC_004964
LOC143666
KCNJ13
XLOC_001756
XLOC_009399
LOC100652802
RND1
XLOC_004969
BSX
LINC00327
XLOC_009126
LINC00483
PTGIS
CEP135
KCND2
OLFM1
XLOC_000730
LOC728716
C15orf55
ZNF584
VANGL2
XLOC_000144
XLOC_014390
NPS
ZNF165
ICOSLG
CCL25
LOC100507136
LOC400027
TRPM7
XLOC_l2_009292
CCDC126
LOC100507053
XLOC_005264
IL17RC
XLOC_008942
TRIT1
SERPINA10
LOC100505518
NKX2-6
C4orf50
IMP5
C3orf36
XLOC_011100
C12orf43
SLC30A2
XLOC_013716
EDNRA
SOX7
MRPS7
LOC100507226
SH2D6
XLOC_000308
XLOC_013038
WDR74
GRAP2
KU-MEL-3
LOC340113
UPK1B
ZP3
SNORD67
RGS5
XLOC_l2_011207
CHADL
DUOXA2
SYP
LIG3
TMTC3
XLOC_l2_013029
Q6TXI9
MFSD6L
XLOC_002020
FOXA1
NPPC
LOC100507468
XLOC_l2_015482
TREML3
LOC100506069
AMHR2
OR1K1
XLOC_011999
XLOC_001699
AWAT2
RNF175
SHH
IFI44
XLOC_009690
C14orf21
CHD5
XLOC_008990
XLOC_000011
FCHO1
XLOC_005297
XLOC_002069
KCNF1
MAMLD1
XLOC_l2_000267
LOC100507411
TMEM102
MTMR14
XLOC_000015
XLOC_000211
PLEKHG1
STARD8
FAM83E
XLOC_004423
ATP2C1
CAMSAP3
BNC2
XLOC_l2_015752
IGFBP2
PPY
LOC100506192
APOL6
SLC28A1
SH2D3C
KIAA1656
SMC1B
PRDM13
XLOC_013458
GUCY2E
XLOC_l2_009105
XLOC_l2_008760
XLOC_010725
GPT
PRR12
SRD5A2
KLK11
CYP1A1
XLOC_001620
MYH13
XLOC_011436
XLOC_003825
SERGEF
KIAA0087
ADSS
XLOC_012064
LOC254057
XLOC_l2_007802
PEAR1
TNAP
LOC643669
USP24
TGFA
CREB3L3
KIAA1239
C22orf24
LOC100287526
DOK7
CRIP1
KIAA1456
XLOC_005183
XLOC_012601
ID4
PAX2
SYCP2
DRGX
HIST1H4L
NPPB
PRSS12
TXNRD3
LOC100506924
CHRNA4
LOC100129407
CRLF2
MGC50722
PTPN20B
P4HA3
RANGRF
IL17RD
CA6
XLOC_006933
DKFZp686M1136
CD300C
SPDYE1
XLOC_007993
TTTY17A
CTSL3
NALCN
C19orf71
POU4F3
XLOC_004726
PAX6
XLOC_013785
SNHG9
FAT3
SGCA
XLOC_013448
XLOC_004711
SYNM
LOC100130342
ZHX2
XLOC_002534
PAK2
WISP1
LINC00256B
PKLR
XLOC_003273
HEATR7B1
XLOC_001455
XLOC_000580
TRPC2
LOC100131231
XLOC_l2_000581
LOC100653051
CYTL1
XLOC_009626
DHDH
DBX1
FEZF1
LOC729305
XLOC_l2_004840
CABP2
LOC100133612
TNNI2
XLOC_004942
AQP6
SWAP70
GINS4
TNFSF13
LOC100507639
FAM32A
ADRA2B
BEAN1
TXLNG2P
XLOC_001720
ZC3H10
IFI27L2
HOXB3
THEM5
TEKT4
SRGN
XLOC_008802
MFI2
HIST1H2AH
XLOC_013987
LOC729866
RN7SK
EFHD1
P2RX1
CAMK2B
ZNF564
XLOC_006525
IQCF6
BMP8B
VIPR1
ARL5C
HEMK1
C9orf117
XLOC_007126
XLOC_l2_001382
MAP1S
CYP1B1
TNFRSF10A
SNORD110
LOC100506294
GPR85
XLOC_012983
MANBA
EVX2
LOC100507319
XLOC_001988
MMEL1
LOC100526771
XLOC_005167
AZGP1P1
SLC22A12
IL16
DMGDH
XLOC_006915
SYCN
ADAMTS9
AGPHD1
XLOC_013884
SIGLECP3
PLTP
XLOC_011325
IPO5
OR2C1
XLOC_007507
PKNOX2
C7orf53
XLOC_000181
XLOC_013602
PLA2G2C
ITPRIPL1
GOLGA6L6
RBM28
CYP46A1
XLOC_008171
ZNF487P
WEE2
TCEAL7
XLOC_006080
MLST8
XLOC_006879
H1FX-AS1
XLOC_002859
LOC100292905
DBP
TRIM46
ALDH1A1
XLOC_008599
RPS4Y2
CASP14
BK250D10.8
XLOC_l2_004605
XLOC_l2_003050
LOC100653001
XLOC_007842
XLOC_009123
LOC286272
LOC100129399
XLOC_000348
CDCA5
DMPK
HOXA11
LOC100294338
GRHL2
EARS2
XLOC_l2_012925
LOC728377
XLOC_008509
SH3BP5
SSTR2
C20orf144
PDGFRL
LOC100509861
XLOC_002872
XLOC_005972
CDA
SYT11
GATA4
XLOC_l2_013963
BIRC3
CACNA1S
ZKSCAN5
XLOC_005607
B4GALT1
IFNGR1
RAET1E
CDH4
XLOC_007577
TSC22D3
CA9
XLOC_001931
XLOC_011671
PDZD7
SLC14A1
CXCL2
PTGDR
MFAP4
MSLNL
RASGRP3
LOC100652950
XLOC_004861
XLOC_002077
ST6GALNAC6
EXD3
XLOC_004632
XLOC_004631
XLOC_000780
PHF10
XLOC_l2_007310
XLOC_003007
FAM57A
CEACAM16
HYDIN2
ZNF283
PMF1-BGLAP
FXR1
OR52L1
CRYGC
LOC285889
LOC100128979
LDOC1
CA14
PCSK4
RAB44
FZD6
TPH1
KBTBD10
XLOC_l2_000900
XLOC_012298
CASP5
LOC100505663
SLCO2B1
SRPX2
RHBG
SULT1B1
MYOM2
LINC00163
XLOC_011361
LOC100507009
C6orf105
PRO0471
LRIF1
SEC23IP
LOC340357
LOC100506157
CCDC102B
XLOC_002736
APOE
C9orf4
XLOC_003884
GRXCR1
XLOC_010931
NPRL3
ALG9
XLOC_003479
GRIK1-AS2
LOC100130453
XLOC_012977
XLOC_001644
LOC100507003
XLOC_003804
CCDC113
ZNF90
HIST1H4A
LOC728715
B4GALNT4
XLOC_012562
ENO4
FLJ30375
HAPLN2
XLOC_008299
LINGO1
RASL11B
MCTP1
XLOC_l2_010448
DMC1
LOC100130078
IFNG
TMEM191B
HAGHL
HIST1H2BB
LCE3A
XLOC_l2_006675
ZNF217
XLOC_011358
FBLN1
OR4D2
LOC729911
XLOC_007531
LOC100506066
XLOC_007800
LOC100132174
XLOC_004145
C2orf89
WTIP
TMEM47
PTGS2
LOC100506007
CASQ2
RGS1
OVOS2
SEC14L3
SLC36A3
XLOC_001151
XLOC_005441
BHLHA15
XLOC_012878
PGAP2
CNTF
NOL7
XLOC_006743
PARP11
BCL6B
GH2
LOC284578
XLOC_004939
OR1I1
XLOC_001333
TTN
XLOC_l2_010984
CHRNA7
OVOS
ANKIB1
DKFZP547L112
XLOC_011881
XLOC_004679
ADAMTS5
NAV1
THAP7-AS1
NPM2
XLOC_005424
LOC645434
B3GNT5
SIRT7
CASP7
DUX4L4
AMPD1
LHX5
EAF1
USP22
XLOC_003872
XLOC_013240
XLOC_007036
XLOC_014389
CHST2
XLOC_013702
XLOC_007515
XLOC_006303
GSC2
PLOD1
DSP
XLOC_010915
XLOC_000578
HADH
LOC286254
CATSPER3
TNF
ZNF467
LILRB5
XLOC_l2_009319
SRRM3
RCC2
XLOC_004751
CYP39A1
XLOC_010588
CXorf49B
XLOC_000523
LOC440934
SHISA2
XLOC_006437
TCHH
TP53TG5
ELOVL7
CACNA1G
SCARNA5
CGNL1
LOC100130419
XLOC_008074
SAP25
SVIP
TFF1
CDCA4
XLOC_006235
C3P1
XLOC_006389
LOC255187
TNNT2
C6orf127
SNORD42B
FLJ38576
PLA2G2F
XLOC_012421
LINC00469
SLC37A2
DPH2
XLOC_l2_015295
ZNF444
MRPL46
XLOC_012762
GPR35
FAM71E2
XLOC_008015
C22orf15
IGF2-AS
XLOC_014246
XLOC_002484
LOC100289090
XLOC_002796
TMEM144
MATK
WDR65
CXCL1
EVC2
TAF9B
INADL
XLOC_013803
LOC100128593
CDCA3
RIBC1
XLOC_013798
LOC440330
XLOC_001809
FGFR1
XLOC_010949
XLOC_009124
XLOC_006704
INSIG2
TMEM53
LOC100506523
SNORD116-4
CYMP
XLOC_l2_000192
SNAR-C4
XLOC_007466
CRK
IL1RAP
NKX2-5
NTRK1
S1PR4
LOC100128184
FAM124A
SNX22
MPPED1
XLOC_001192
XLOC_008501
LINC00281
BCAT2
MS4A10
XLOC_007188
SUGT1
FLJ40536
HIST1H4D
XLOC_013588
LOC100130370
XLOC_002390
C10orf91
C14orf64
XLOC_000914
SNX4
SNORA78
XLOC_011335
XLOC_006308
DLK2
XLOC_012899
CCDC42B
XLOC_004263
LOC100507065
LRRC3C
NRTN
EIF3I
TANC1
NKD2
FAM78B
SHD
TCEB2
GTPBP10
TNFSF11
FAM181B
XLOC_006935
PRO2852
LOC100505664
THRSP
AZU1
TMEM33
Q6JHZ7
KDM5D
NLRP2
H19
XLOC_011926
XLOC_010743
EIF4E1B
FAM70B
IGSF1
XLOC_007438
SERPINI2
LOC253044
FOXO3
LOC200726
ASB12
BPESC1
PIGW
CSF3
FAM110C
DCTN5
XLOC_007566
IVL
PCSK1N
GPATCH3
LOC100506447
FOXD4L2
CLMP
XLOC_007469
ZNF75A
KALRN
KCNK4
GRXCR2
PLA1A
XLOC_006433
DOCK2
XLOC_010211
KIAA0125
TSPY26P
SNAR-H
LHFPL1
LOC284240
FOXP3
LPPR3
XLOC_l2_015878
LOC389273
DCDC1
Q6ILE4
AIM1
MCM3AP-AS1
LOC100289211
LOC286238
ZBTB47
LILRA5
IREB2
XLOC_l2_015101
CRYBB1
XLOC_010879
CERKL
GIMAP7
EID2B
LOC100129826
XLOC_004573
METTL11B
SLC26A1
CCDC135
FKSG83
HOXA10
XLOC_007457
FGD6
LOC100507239
HMGA2
PTX3
TEX264
OR52A1
ZBTB16
LOC400548
SNORD116-6
GCM2
SPN
LOC648044
SFT2D2
DCXR
INTS3
CCDC3
LOC100133311
RNF186
FUT8
ARHGAP40
SDCBP
MGAT5B
SLC2A11
ATP6V0B
XLOC_008128
OSBPL8
LOC100289473
GPR173
XLOC_008525
LOC100653245
C20orf103
LOC388906
XLOC_011989
WNT9A
PGGT1B
ERO1LB
TTTY15
GPR116
PTPLA
2022-09-02
PLCL2
LOC440149
ABCG8
FOXK1
SLC35E2B
LCK
XLOC_005136
PMF1
XLOC_005114
XLOC_001996
XLOC_006764
XLOC_013486
DSE
XLOC_011519
CABP4
MYCNOS
XLOC_008348
XLOC_007868
ZP4
HMGB4
B3GNT2
PIBF1
TMEM174
KIAA0556
GALK1
LOC644246
LOC283143
FOXJ1
XLOC_011507
LOC150197
DNAH9
XLOC_003962
XLOC_004248
C10orf112
TATDN1
LOC284688
C1orf109
IBA57
XLOC_004576
XLOC_000635
CNIH2
XLOC_001310
NUMA1
MRAP2
ATF6B
OR2T12
CLEC1B
IL27RA
C11orf41
HIST1H4J
XLOC_006069
DDX3Y
LOC151658
ELK3
MCF2L-AS1
PAEP
XLOC_010506
TNFAIP1
PARP10
IL15RA
MESDC1
XLOC_012317
ZNF646
IGFALS
LOC100506832
LOC401134
NRSN1
GPR32
GPR65
VN1R1
LOC100505490
KHDRBS1
IRF2
RCN1
NOV
ARL6IP5
XLOC_000099
CNTD2
LAMA2
XLOC_004195
ABCA8
XLOC_l2_013877
GNAT2
XLOC_000031
ATG4B
XLOC_l2_015075
XLOC_004517
EMCN
CD74
PPP1R26
HEG1
LOC100289580
CDC20
C17orf51
SNORD77
POM121L9P
C17orf109
ANKRD57
XLOC_l2_010569
RBBP5
XLOC_007635
ZNF699
LOC100507548
CHRM3
FMO9P
TSPAN31
HTRA3
XLOC_006916
SBK2
FBP2
XLOC_004526
C12orf42
XLOC_011193
XLOC_004822
LOC100506452
XLOC_012444
XLOC_009663
GVINP1
CYTH1
SIRPA
XLOC_l2_008759
FOXJ2
FCER2
IWS1
LOC375190
XLOC_007440
STC1
MGAT1
CLIP4
NPW
WNT8A
FAM177B
SNORD22
GSTA2
HEATR4
CCDC8
XLOC_006561
HIST1H2AB
GPR114
PLEKHA1
DHX33
PTK6
HDC
MTPN
NEFL
XLOC_008180
STK32B
XLOC_006838
RC3H2
MYEF2
XLOC_012643
ABLIM3
XLOC_000741
FGFR4
RGR
XLOC_011540
ZBTB3
TCEB3
SLIT2
PRPF31
UBP1
HOXC12
XLOC_000828
RYR2
SOCS6
XLOC_l2_015828
XLOC_010897
LOC100653147
TMEM125
DKFZP586I1420
SNAR-C3
OTX1
LIPG
HIC1
XLOC_007146
LOC100130430
XLOC_002224
XLOC_l2_012984
XLOC_010868
SYTL2
XLOC_010670
XLOC_002309
XLOC_011147
Q9B8G3
LOC100130152
CYP3A7
XLOC_000160
GML
XLOC_012012
XLOC_008720
XLOC_012746
DNAJB8
MYH16
HLA-DMB
PRKCG
LRRC23
LOC286367
EEF1DP3
XLOC_009206
XLOC_008221
SCEL
NCOA7
XLOC_008766
XLOC_000502
XLOC_l2_008731
SLC36A4
XLOC_011295
LOC441239
LINC00486
XLOC_010427
XLOC_l2_005793
XLOC_007772
SCN4B
LOC100507259
HLA-DRB5
KLK12
BEST2
KRTAP2-4
XLOC_l2_009316
LOC400620
STAC3
GCH1
POM121L8P
PACSIN2
XLOC_l2_000604
XLOC_001984
FLJ45079
XLOC_004141
HLA-J
AATK-AS1
COX11
TAL1
XIST
LOC100128356
TIAM1
XLOC_001305
XLOC_l2_001310
MTRR
XLOC_007667
C6orf138
HPD
WNT5B
DEFA5
GOLGA1
LOC100134285
RXFP2
LOC400958
EVI5L
KRT36
KCNA7
TFIP11
APOC4
LOC100507341
OVGP1
HIST1H2AE
CCDC58
XLOC_001507
HSBP1
XLOC_006289
OR5A2
XLOC_008185
GPR78
EFHC2
Q8WY88
SNX8
SNORD116-11
XLOC_002673
SNORD91A
SERPIND1
CCDC33
DNAH3
GDNF
ARID2
LOC100131232
TCF19
DNAJC6
AGXT
MYBPC1
XLOC_006345
LOC100131820
LOC100294145
DSEL
XLOC_l2_012807
XLOC_l2_015468
FLJ46358
TMEM194B
LOC100131053
XLOC_l2_002945
LOC728671
NR4A1
HTATSF1
LRRC38
TRIM56
XLOC_002000
LOC100131242
XLOC_003017
PRAMEF12
LOC284072
BPIFC
NEK8
OR2J3
LINC00086
XLOC_005803
ABO
C1orf116
TUSC5
FAM171A2
XLOC_004745
TMEM151B
VPS4B
XLOC_l2_006954
LOC100509121
PYCARD
TAS2R10
COLEC12
XLOC_l2_010319
CFLAR-AS1
XLOC_006827
LOC645206
DKK4
LOC100131581
XLOC_l2_015885
C13orf27
HSH2D
CACNG4
XLOC_000647
CRLF1
LOC100287160
XLOC_008549
RIN2
XLOC_007275
PYHIN1
TMPRSS11E
LEFTY2
GALR2
XLOC_000061
XLOC_006848
ALDH1A3
XLOC_014198
PRRC2C
MOV10L1
PRR5L
ESPNL
KLHL13
LOC729173
CASC2
UTS2R
FAM113A
CREB3L4
XLOC_001315
B3GNT3
RTF1
XLOC_007686
XLOC_001097
LRRC72
ESR2
XLOC_l2_001800
LOC100507759
LCA5L
LOC100128651
XLOC_014086
PLK1
XLOC_004478
XLOC_003349
C7
TTC19
KIAA1244
C1QTNF3
KPRP
ACOX2
LOC100129115
NSDHL
XLOC_003411
XLOC_013723
LOC729995
XLOC_010207
SPACA3
XLOC_003616
LOC643201
LOC283483
XLOC_l2_001414
METTL21B
FOXS1
XLOC_014265
XLOC_011110
ELTD1
SLC35D1
UPK1A
HTR6
PRAM1
XLOC_001637
LOC728684
SNORD96B
TMEM220
TYRO3P
CASS4
XLOC_l2_005622
XLOC_007640
LOC100507547
FAM84B
XLOC_011607
CDK17
ABCG2
KCNE3
ACAT1
XLOC_011608
C14orf167
TAF1B
BMF
ZNF18
DLX1
KIAA1586
PALM2
XLOC_009280
XLOC_010754
LOC550643
XLOC_007657
COL6A4P2
LOC100128788
CSAD
ADRB1
TTC34
COMP
C11orf21
MTRNR2L7
LIN37
XAGE2B
XLOC_008357
XLOC_002085
DDIT4
LOC285819
XLOC_l2_001731
XLOC_005918
CARD9
XLOC_012044
CAPZA3
XLOC_012912
NSL1
FAM129C
C1QTNF4
XLOC_002081
MECOM
LOC286087
REV1
LOC440131
P2RY4
XLOC_002286
CFB
FKBP14
TAX1BP3
XLOC_007832
CACNA1H
XLOC_l2_013124
XLOC_007738
MYOZ3
PRSS47
XLOC_014156
XLOC_001869
FBXO15
ZNF700
WDR46
DCAF12L2
REN
XLOC_l2_006010
DNAJC3-AS1
LOC100506128
XLOC_013827
XLOC_003152
XLOC_002573
LOC100132474
MOGAT3
VWCE
XLOC_l2_007468
XLOC_004882
COMMD10
APLNR
SLC7A1
TOR1AIP2
C8orf71
GLCE
C9orf37
XLOC_001482
XLOC_l2_003593
MYOZ1
XLOC_004451
LOC100506161
XLOC_008554
LUZP1
PIK3CD
ZEB2
SNAR-D
FMO3
LOC389641
LOC100506827
XLOC_001171
MYCN
SHC3
XLOC_002880
ADAM11
XLOC_000175
YPEL4
LHFPL5
OCA2
DNAJB13
CRYBG3
XLOC_003911
ZNF772
TIMD4
LOC388152
MIF4GD
LPIN3
COG7
XLOC_013896
XLOC_013980
CNTN4
ST3GAL5
XLOC_004230
GDF1
FAM114A2
NCR1
LOC100506624
XLOC_000754
DCDC5
XLOC_008678
PHF16
LOC100132686
STX6
C17orf58
XLOC_l2_001995
XLOC_l2_011426
XLOC_010084
XLOC_006270
XLOC_013469
NPB
XLOC_008747
FAM127B
XLOC_l2_003843
CA3
CPT1C
GABRB3
LOC100506660
XLOC_013178
XLOC_009279
ADARB2
ATPBD4
TLX2
ZFC3H1
LOC728012
LOC100128175
SPIN4
OR1L1
HBEGF
P39194
NPAS1
XLOC_003235
SMAD5
XLOC_010258
GRIK1-AS1
XLOC_013480
XLOC_003742
CASP14L
CLDN11
BSND
FAM27E3
XLOC_l2_002171
ENGASE
USP9Y
XLOC_009183
CHRND
TNFAIP3
C8orf77
GBX2
XLOC_013694
MUC5B
PROC
GPHN
PI4KB
IL19
CCT6A
CIAO1
PARN
XLOC_004926
TMEM159
FER1L4
RASL11A
SNORA28
XLOC_007502
FLJ45832
LOC285000
XLOC_l2_002761
FLJ46010
XLOC_010360
XLOC_004555
XLOC_004465
LOC100131170
AP3M2
FAM3C
XLOC_l2_000720
PIK3R3
XLOC_000542
SKOR1
VPS33B
BDNF
CLEC10A
ADAMTS3
XLOC_l2_010555
TIFA
PRAMEF7
TRIM45
SP110
LOC729032
REL
XLOC_010623
C1QL2
BTBD1
JUND
XLOC_000048
C2orf82
HULC
IQCF2
XLOC_006260
SSNA1
TMEM158
SHC4
XLOC_001407
ETV3
LOC100505834
SHBG
XLOC_001426
INPP5B
XLOC_005815
TMEM106A
XLOC_001194
POLR1A
LOC100506392
LOC100132781
XLOC_010315
XLOC_l2_009500
LOC100134368
XLOC_004933
ETV2
GAD1
SLC7A11
FAM90A7
C15orf58
DUSP26
C10orf90
TRIM2
CDKN2AIPNL
GH1
SLC11A2
PIK3R5
XLOC_009740
HORMAD1
XLOC_002380
XLOC_000511
FGF5
SNORD29
FEV
ADARB1
XLOC_009427
XLOC_007219
C8orf86
XLOC_l2_013427
XLOC_000224
AMH
APOA1
UBTD2
GPR133
Q4B8L8
XLOC_000771
XLOC_012600
IDO1
LOC100288432
XLOC_007813
TRAIP
SLC1A1
LRRC70
XLOC_011567
XLOC_005041
XLOC_010585
RPPH1
LOC100132207
LOC729454
PKP1
TULP2
XLOC_l2_011407
2022-03-10
LOC154822
HNF1A
SNAR-F
TRPM8
XLOC_003674
ITFG3
XLOC_013739
NPVF
RPS4Y1
FOXP4
Q37NU8
XLOC_006181
XLOC_008625
CCNC
XLOC_l2_009198
LOC729159
XLOC_010917
XLOC_012689
XLOC_l2_014369
XLOC_001624
RBFA
PTN
HTR3C
FAM182B
SARDH
CDC6
LOC100132336
XLOC_013845
ANGPTL5
DFNB31
SF3A2
ALPK3
XLOC_l2_002311
FAM87B
PCSK6
CASP4
XLOC_011151
RPN1
XLOC_000186
XLOC_003738
XLOC_005056
XLOC_007093
XLOC_010244
HES3
PRKX
SRSF12
XLOC_003026
KLHL20
NRIP1
XLOC_011952
CELA2B
LOC643733
SUV39H2
XLOC_002256
IGSF3
TGM6
HCP5
C5orf55
OPA1
LOC100292909
XLOC_l2_007074
DCK
STX11
LACC1
LOC79015
LOC100128477
PRR18
LOC100653304
DOCK5
LOC100130417
PAQR5
RNGTT
LOC100506472
XLOC_000868
Q88AI3
KANK1
TCTA
RARRES1
LOC100128281
DUSP14
WDR11
DRD1
XLOC_005596
XLOC_000680
SNORA5A
XLOC_001995
XLOC_004431
UHRF2
LOC100131129
SPACA1
XLOC_013496
COLEC11
C4orf27
KRTAP6-1
LOC100505495
XLOC_009724
SEMA6B
SNAR-G1
FUS
C1orf126
XLOC_007368
XLOC_009514
FLRT2
KCNE2
ENO2
FOXB2
CEMP1
XLOC_014270
ZDHHC3
FOXC2
ABCB5
PEX26
GDF10
LRRC47
ZWILCH
XLOC_l2_010018
NAGLU
CD1B
IGFL1
PELI1
XLOC_007617
STX1B
KIF20A
XLOC_010665
MUC7
XLOC_000642
XLOC_012052
CRYBB3
XLOC_009355
RADIL
XLOC_l2_000399
XLOC_012430
XLOC_001847
CLRN2
E2F5
XLOC_l2_004595
XLOC_008346
LOC100506801
TERC
XLOC_000083
C6orf132
XLOC_005613
IQSEC3
RBM26
2022-09-12
XLOC_005520
XLOC_l2_005418
C1orf187
XLOC_005049
TRIM13
STIM2
CACNG1
XLOC_008583
ZFY
CACNA2D2
XLOC_012610
LOC100130927
JSRP1
CD300LG
TP53BP1
TMC8
ALG12
B2M
XLOC_002067
GNAT3
SNORD114-10
XLOC_011529
KLRF1
XLOC_010529
PITPNM2
XLOC_l2_011281
REP15
DNLZ
XLOC_l2_013460
LOC284276
KRTAP10-7
XLOC_008479
BCCIP
XLOC_011198
CDS2
XLOC_008695
LOC645321
DCAF15
XLOC_006438
FARP2
KIAA1683
XLOC_010978
XLOC_000933
XLOC_006097
MAX
POLG2
BCHE
PMCHL1
UBXN2A
RGL2
XLOC_l2_007827
VSIG7
IGSF11
C15orf52
XLOC_011827
LOC653712
LINC00174
ERI3
AIM1L
IL2RA
SLC39A5
XLOC_l2_008560
BIN3
ITPK1-AS1
XLOC_l2_005731
ZNRF3
CCZ1
HK3
USF1
HSD11B1
XLOC_000329
ADO
WFDC12
KIAA1984
ST6GALNAC1
MGC16275
PLXNA4
TPX2
CCL20
XLOC_006471
XLOC_000816
SNORA13
KCNJ4
CCDC120
XLOC_007807
ZNF213
FAM131B
CCL17
C5orf42
GJC1
XLOC_004874
KCNQ1DN
XLOC_009927
TRPM3
XLOC_001286
XLOC_009814
WDR49
SERPINA12
C1orf226
LOC100653021
XLOC_l2_011413
MYO15B
LOC338694
ATP5B
IGF2
IL2
GTPBP4
ZBTB42
DHRS2
HBM
SPHAR
LINC00235
ZFP14
XLOC_002471
XLOC_004548
NHP2L1
LOC100507614
C11orf49
XLOC_l2_007135
TP53AIP1
LOC729178
SH3PXD2B
LOC100129846
2022-03-09
AFF3
XLOC_013544
SORL1
XLOC_003045
XLOC_006008
HMCN2
CYB5B
XLOC_011930
XLOC_008681
ZBTB8B
LOC100505902
PAPSS2
RC3H1
LOC100287387
OR4D11
LOC642980
SNORA10
XLOC_010051
MORC2-AS1
XLOC_008727
XLOC_l2_007829
NR0B2
KLK6
IFNA4
XLOC_001453
XLOC_011794
XLOC_001602
FLJ46066
XLOC_010996
XLOC_014010
XLOC_006857
IL5RA
UNC5A
ATCAY
PLS1
NTN3
ARHGAP29
ERBB2
LAGE3
SLC2A12
LOC100506629
OR52E4
XLOC_010947
CCL4
HTR1B
XLOC_l2_014814
DSPP
TLR6
XLOC_006677
XLOC_001932
XLOC_001496
GPR179
FOXF1
XLOC_007775
XLOC_005376
LOC100506573
MRPL44
TMEM194A
APOL1
MYO1A
RPL13AP3
CD69
TRIM42
EXOC3L2
NR2E1
TSPAN6
LRRC48
XLOC_013623
TMEM89
FAM99A
VCAM1
LOC100127994
GFOD2
XLOC_011281
XLOC_006093
CAMK2G
LOC100505703
PSMA2
SLC13A5
XLOC_005929
LOC100506678
XLOC_007836
HPN
FABP2
CXorf68
PYY2
FLJ12825
LOC100129763
XLOC_012616
LINC00162
LOC388946
YRDC
XLOC_007205
NME7
PDCD1LG2
XLOC_005570
ECHDC3
LRRC19
XLOC_012091
XLOC_004373
PRPF3
KIAA1644
XLOC_014508
DEFB123
LOC100507086
FAM151A
CARD10
RCBTB1
GBP1
FEZF2
XLOC_001506
C8orf76
ZNF20
TCERG1L
MAFIP
AQP7
XLOC_003148
CFH
C11orf46
XLOC_002986
XLOC_010379
SYTL1
PSG6
XLOC_l2_012187
XLOC_008360
LOC100506686
XLOC_006332
CARD11
HCFC1R1
XLOC_001651
XLOC_012946
TREH
GOLGA6L5
XLOC_011096
NPIPL3
GTF2F1
XLOC_008109
[truncated: 1,519 more rows]
