# Supplementary material for: Bioinformatics analysis reveals potential biomarkers associated with the occurrence of intracranial aneurysms
Source: Sci Rep. 2022 Aug 2;12:13282. doi: 10.1038/s41598-022-17510-7 (PMC9345973; doi:10.1038/s41598-022-17510-7)
Supplement: Supplementary file 7 — Supplementary Information 7. [file 41598_2022_17510_MOESM7_ESM.xlsx]

## Sheet: supplementary output Table 3
geneSymbol	moduleColor	GS.type	p.GS.type	MM.green	p.MM.green
ATP1A4	green	-0.583531	1.9e-06	0.937664	6.49e-27
LCNL1	green	-0.488288	0.000116551	0.937111	8.21e-27
TUB	green	-0.457176	0.000350071	0.93051	1.17e-25
PPP1R1B	green	-0.498188	8.03e-05	0.92894	2.12e-25
GJB6	green	-0.529623	2.27e-05	0.927118	4.15e-25
MAPK4	green	-0.550649	9.08e-06	0.920384	4.32e-24
EPHX2	green	-0.50919	5.23e-05	0.919949	4.99e-24
ATP1A2	green	-0.454611	0.000381549	0.913999	3.31e-23
PTGDS	green	-0.434411	0.000734418	0.913072	4.39e-23
SLC22A6	green	-0.483848	0.000137246	0.913069	4.39e-23
TM7SF2	green	-0.524362	2.83e-05	0.910426	9.66e-23
WFIKKN2	green	-0.501275	7.13e-05	0.909726	1.19e-22
RIC3	green	-0.4318	0.000796968	0.908146	1.87e-22
FLRT1	green	-0.49313	9.73e-05	0.907217	2.44e-22
NCOA1	green	-0.450282	0.000440536	0.903268	7.27e-22
SLC13A3	green	-0.448191	0.000471892	0.903108	7.6e-22
ASPA	green	-0.421497	0.00109341	0.902874	8.09e-22
LYPD6	green	-0.498516	7.93e-05	0.897253	3.52e-21
MPPED2	green	-0.524328	2.84e-05	0.896287	4.5e-21
BEND5	green	-0.436896	0.000679037	0.893432	9.14e-21
ALDH1L1-AS2	green	-0.548804	9.87e-06	0.892005	1.29e-20
TRPM3	green	-0.473323	0.000200431	0.890049	2.06e-20
EDA	green	-0.474331	0.000193397	0.888371	3.06e-20
GREB1	green	-0.502517	6.8e-05	0.886823	4.37e-20
NSG1	green	-0.495213	8.99e-05	0.886326	4.9e-20
RAMP2-AS1	green	-0.439391	0.000627264	0.884877	6.81e-20
AIFM3	green	-0.51988	3.41e-05	0.883649	8.97e-20
COL4A6	green	-0.447082	0.000489334	0.880565	1.77e-19
CPNE9	green	-0.594082	1.11e-06	0.879928	2.03e-19
PAQR8	green	-0.499187	7.73e-05	0.879826	2.07e-19
CACNA1A	green	-0.586143	1.66e-06	0.879298	2.32e-19
LRRTM3	green	-0.464297	0.000274682	0.877344	3.51e-19
ANKS1B	green	-0.57269	3.24e-06	0.876747	3.98e-19
KCNT1	green	-0.453404	0.000397232	0.872079	1.04e-18
TPD52	green	-0.51053	4.96e-05	0.871639	1.14e-18
CDKL2	green	-0.482195	0.000145774	0.870119	1.54e-18
ZNF536	green	-0.400106	0.00204418	0.867781	2.43e-18
NAP1L2	green	-0.486886	0.000122752	0.866547	3.09e-18
ACSS1	green	-0.537758	1.6e-05	0.866144	3.34e-18
NAALAD2	green	-0.52871	2.36e-05	0.865197	4e-18
COL9A3	green	-0.419286	0.0011687	0.864502	4.56e-18
LOC101929586	green	-0.478776	0.000164976	0.861819	7.54e-18
DHTKD1	green	-0.487804	0.000118656	0.86101	8.76e-18
MACROD2	green	-0.524094	2.86e-05	0.860987	8.79e-18
CACNA2D3	green	-0.444442	0.000533224	0.8606	9.44e-18
USP54	green	-0.441965	0.000577615	0.860328	9.92e-18
PCDH19	green	-0.444498	0.000532248	0.860156	1.02e-17
PPP1R9A	green	-0.592611	1.19e-06	0.859768	1.1e-17
SLC2A12	green	-0.442875	0.000560927	0.857433	1.68e-17
PNMT	green	-0.5018	6.99e-05	0.857076	1.79e-17
TRDN	green	-0.403614	0.00184997	0.85707	1.79e-17
CLCN4	green	-0.403447	0.00185882	0.856963	1.82e-17
NBEA	green	-0.450565	0.000436441	0.855107	2.53e-17
PEG3	green	-0.444352	0.000534783	0.854889	2.63e-17
ZNF385B	green	-0.497369	8.28e-05	0.850297	5.82e-17
B4GAT1	green	-0.413619	0.00138334	0.850243	5.88e-17
PCCA	green	-0.525604	2.69e-05	0.849836	6.3e-17
RYR1	green	-0.453752	0.000392646	0.847099	9.97e-17
SYBU	green	-0.483493	0.000139038	0.846551	1.09e-16
ASTN2	green	-0.452162	0.000413965	0.846543	1.09e-16
WWOX	green	-0.442677	0.000564524	0.84547	1.3e-16
BEX4	green	-0.463324	0.000284022	0.844895	1.43e-16
SLC6A12	green	-0.414272	0.00135691	0.84413	1.62e-16
KANK4	green	-0.525824	2.66e-05	0.843756	1.73e-16
CMYA5	green	-0.491688	0.000102682	0.843739	1.73e-16
CPEB1	green	-0.489391	0.000111874	0.843535	1.79e-16
ALDH1L1	green	-0.479742	0.000159328	0.842588	2.08e-16
SLC9A2	green	-0.448355	0.000469366	0.842497	2.11e-16
SLC22A8	green	-0.435051	0.000719787	0.839491	3.41e-16
FHOD3	green	-0.46168	0.000300475	0.837162	4.91e-16
SYT9	green	-0.555133	7.41e-06	0.836665	5.3e-16
MTMR7	green	-0.525417	2.71e-05	0.83591	5.96e-16
VSTM4	green	-0.438128	0.000653002	0.835409	6.43e-16
INPP5J	green	-0.483343	0.000139803	0.83403	7.94e-16
RAB3IP	green	-0.521179	3.23e-05	0.829256	1.62e-15
BEX2	green	-0.513637	4.38e-05	0.828856	1.72e-15
SLC16A2	green	-0.406123	0.00172134	0.827863	1.99e-15
LINC00092	green	-0.559978	5.92e-06	0.826785	2.32e-15
LCN12	green	-0.488295	0.000116522	0.826148	2.55e-15
SYNGR1	green	-0.404861	0.00178502	0.824746	3.12e-15
KLKB1	green	-0.486195	0.00012592	0.824401	3.28e-15
DCAF12L2	green	-0.451074	0.00042916	0.82235	4.38e-15
TDRP	green	-0.4157	0.00130075	0.819493	6.53e-15
TCEAL2	green	-0.463531	0.000282014	0.81783	8.21e-15
ZNRF3	green	-0.534651	1.83e-05	0.817815	8.22e-15
KCNJ11	green	-0.579859	2.28e-06	0.816211	1.02e-14
KCNA2	green	-0.509913	5.09e-05	0.81544	1.14e-14
SLC1A3	green	-0.484218	0.000135401	0.813791	1.42e-14
MEGF10	green	-0.446725	0.000495072	0.813524	1.47e-14
PGRMC1	green	-0.447602	0.000481079	0.811954	1.81e-14
ABCA5	green	-0.443902	0.000542627	0.811178	2.01e-14
NPY5R	green	-0.529838	2.25e-05	0.809459	2.51e-14
NECAB3	green	-0.617575	3.1e-07	0.808803	2.74e-14
FGF13	green	-0.50756	5.58e-05	0.808494	2.85e-14
MYO16	green	-0.497632	8.2e-05	0.808379	2.89e-14
PDYN-AS1	green	-0.518051	3.67e-05	0.808034	3.02e-14
PHLPP1	green	-0.484107	0.000135954	0.807205	3.36e-14
GPC5-AS1	green	-0.434014	0.000743625	0.806106	3.87e-14
FREM2	green	-0.547562	1.04e-05	0.804996	4.46e-14
NDST4	green	-0.484274	0.000135125	0.804077	5.01e-14
SLC25A29	green	-0.468874	0.00023437	0.802089	6.43e-14
CDH7	green	-0.438287	0.000649705	0.801457	6.96e-14
TMEM35A	green	-0.515401	4.08e-05	0.801212	7.17e-14
PLA2G3	green	-0.530659	2.17e-05	0.801168	7.21e-14
FOXRED2	green	-0.477201	0.000174574	0.800913	7.44e-14
TGFBR1	green	0.490169	0.000108679	-0.804948	4.49e-14
DGKA	green	0.557118	6.76e-06	-0.812369	1.71e-14
NLRC5	green	0.512596	4.57e-05	-0.815042	1.2e-14
P4HA3	green	0.515284	4.1e-05	-0.824131	3.4e-15
CD109	green	0.491819	0.000102177	-0.828558	1.8e-15
TGFB1	green	0.508083	5.47e-05	-0.832154	1.05e-15
MTHFD1L	green	0.562231	5.33e-06	-0.844412	1.55e-16
VCAN	green	0.623031	2.27e-07	-0.860134	1.03e-17
BAX	green	0.515181	4.12e-05	-0.861575	7.89e-18
ELOVL1	green	0.570967	3.52e-06	-0.869413	1.77e-18
