# Supplementary material for: Bioinformatics analysis reveals potential biomarkers associated with the occurrence of intracranial aneurysms
Source: Sci Rep. 2022 Aug 2;12:13282. doi: 10.1038/s41598-022-17510-7 (PMC9345973; doi:10.1038/s41598-022-17510-7)
Supplement: Supplementary file 8 — Supplementary Information 8. [file 41598_2022_17510_MOESM8_ESM.xlsx]

## Sheet: supplementary output Table 4
geneSymbol	moduleColor	GS.type	p.GS.type	MM.pink	p.MM.pink
KDELR2	pink	0.535236	1.79e-05	0.96556	7.67e-34
SEC24D	pink	0.560041	5.91e-06	0.959582	5.79e-32
FBN1	pink	0.519789	3.42e-05	0.953836	2.08e-30
CALU	pink	0.494819	9.13e-05	0.945628	1.68e-28
COL5A2	pink	0.518715	3.57e-05	0.943911	3.86e-28
ARF4	pink	0.48325	0.000140279	0.937316	7.53e-27
COL1A1	pink	0.499237	7.71e-05	0.937019	8.54e-27
COL5A1	pink	0.502884	6.7e-05	0.935383	1.69e-26
CD276	pink	0.525457	2.71e-05	0.9341	2.86e-26
SERPINH1	pink	0.52909	2.32e-05	0.934058	2.9e-26
P3H1	pink	0.47894	0.000164002	0.929686	1.6e-25
FKBP10	pink	0.459587	0.000322664	0.929332	1.83e-25
BMP1	pink	0.519578	3.45e-05	0.929216	1.91e-25
HDLBP	pink	0.416066	0.00128667	0.92805	2.95e-25
FSTL1	pink	0.482133	0.000146105	0.927505	3.61e-25
FN1	pink	0.531555	2.09e-05	0.927204	4.03e-25
PXDN	pink	0.464374	0.000273952	0.926325	5.54e-25
KDELR3	pink	0.443433	0.000550914	0.92297	1.8e-24
IKBIP	pink	0.479834	0.000158802	0.91766	1.05e-23
COL1A2	pink	0.49425	9.32e-05	0.915707	1.95e-23
SLC39A7	pink	0.471882	0.000210898	0.913998	3.31e-23
PGM3	pink	0.430972	0.000817774	0.9124	5.37e-23
FKBP14	pink	0.42101	0.00110962	0.912077	5.92e-23
LOXL2	pink	0.494334	9.3e-05	0.910964	8.25e-23
CHPF2	pink	0.564764	4.73e-06	0.909107	1.42e-22
FAP	pink	0.57351	3.11e-06	0.909017	1.46e-22
SLC17A9	pink	0.560595	5.76e-06	0.908703	1.59e-22
RRBP1	pink	0.491885	0.000101923	0.907044	2.56e-22
ADAMTS2	pink	0.503091	6.65e-05	0.905945	3.48e-22
REXO2	pink	0.48927	0.000112378	0.904313	5.47e-22
TMEM214	pink	0.497046	8.39e-05	0.902322	9.39e-22
MMP14	pink	0.434891	0.000723413	0.901096	1.3e-21
LOX	pink	0.475547	0.000185208	0.900189	1.65e-21
CKAP4	pink	0.453854	0.000391307	0.899663	1.9e-21
LAMB1	pink	0.418369	0.00120125	0.899332	2.07e-21
PLOD1	pink	0.444674	0.00052923	0.898502	2.56e-21
SEC13	pink	0.41138	0.00147747	0.897029	3.73e-21
FAM114A1	pink	0.462923	0.000287954	0.896989	3.77e-21
C5orf15	pink	0.423766	0.00102073	0.894282	7.42e-21
TNFAIP6	pink	0.545591	1.14e-05	0.893497	8.99e-21
ASCC3	pink	0.549201	9.69e-06	0.892248	1.22e-20
SPARC	pink	0.49334	9.65e-05	0.890421	1.89e-20
COPG1	pink	0.436046	0.000697542	0.889398	2.4e-20
APCDD1L	pink	0.54429	1.21e-05	0.888042	3.3e-20
RCN1	pink	0.401397	0.00197068	0.887203	4.01e-20
TES	pink	0.48903	0.000113386	0.886594	4.61e-20
GALNT5	pink	0.560726	5.72e-06	0.884585	7.27e-20
OSTC	pink	0.460612	0.000311618	0.882816	1.08e-19
COL3A1	pink	0.526619	2.58e-05	0.880685	1.72e-19
TSHZ3	pink	0.519361	3.48e-05	0.880413	1.82e-19
ALDH18A1	pink	0.405128	0.0017714	0.879243	2.35e-19
CREB3L1	pink	0.472847	0.000203834	0.878577	2.71e-19
CTHRC1	pink	0.538787	1.53e-05	0.878304	2.87e-19
RCN3	pink	0.509383	5.19e-05	0.877858	3.15e-19
GOLT1B	pink	0.459671	0.000321747	0.876745	3.98e-19
UBE2Z	pink	0.563082	5.12e-06	0.876108	4.55e-19
C11orf24	pink	0.472911	0.000203373	0.87369	7.5e-19
PPIB	pink	0.455723	0.000367597	0.873076	8.49e-19
SHC1	pink	0.460337	0.000314545	0.872153	1.02e-18
TMEM165	pink	0.474551	0.000191889	0.871843	1.09e-18
DAP	pink	0.511211	4.83e-05	0.868736	2.02e-18
ALPK2	pink	0.444682	0.000529097	0.867671	2.48e-18
AVEN	pink	0.407556	0.00165153	0.864616	4.46e-18
CHPF	pink	0.469159	0.000232042	0.863105	5.93e-18
GOLGA3	pink	0.509859	5.1e-05	0.858892	1.29e-17
GALNT10	pink	0.510852	4.9e-05	0.858763	1.32e-17
SSH1	pink	0.555015	7.45e-06	0.858554	1.37e-17
P3H4	pink	0.444631	0.000529961	0.858228	1.45e-17
GORASP2	pink	0.408536	0.00160525	0.858009	1.51e-17
DEGS1	pink	0.434527	0.000731743	0.85623	2.08e-17
SERPINE1	pink	0.557832	6.54e-06	0.855246	2.47e-17
ITGAV	pink	0.510041	5.06e-05	0.855107	2.53e-17
THBS2	pink	0.545601	1.14e-05	0.854446	2.85e-17
GFPT1	pink	0.448391	0.000468808	0.854032	3.06e-17
ECM1	pink	0.497384	8.28e-05	0.848748	7.57e-17
PMM2	pink	0.51159	4.76e-05	0.84789	8.74e-17
SLC30A7	pink	0.493472	9.6e-05	0.847402	9.48e-17
POSTN	pink	0.625935	1.92e-07	0.847112	9.95e-17
ARCN1	pink	0.419012	0.00117833	0.846584	1.09e-16
GPX8	pink	0.456908	0.000353248	0.845374	1.33e-16
LINC01615	pink	0.53423	1.87e-05	0.845286	1.34e-16
TMEM39A	pink	0.42089	0.00111363	0.845202	1.36e-16
TMEM45A	pink	0.510458	4.98e-05	0.843144	1.91e-16
SEC24A	pink	0.42421	0.00100701	0.841417	2.51e-16
FNDC3B	pink	0.523044	2.99e-05	0.841064	2.66e-16
LRP12	pink	0.451987	0.000416384	0.840694	2.82e-16
ARNTL2	pink	0.402863	0.00189011	0.838036	4.29e-16
MPZL1	pink	0.497886	8.12e-05	0.837962	4.34e-16
GOLGA5	pink	0.432618	0.000776877	0.837748	4.48e-16
P4HA2	pink	0.466331	0.000256047	0.835664	6.19e-16
PDCD1LG2	pink	0.443092	0.00055701	0.83514	6.7e-16
SURF4	pink	0.436534	0.000686854	0.834906	6.95e-16
SEC61A1	pink	0.401283	0.0019771	0.83406	7.9e-16
STXBP5	pink	0.507798	5.53e-05	0.832593	9.87e-16
PLXNA1	pink	0.45972	0.000321211	0.8311	1.23e-15
FAM126A	pink	0.537775	1.6e-05	0.830054	1.44e-15
WDR41	pink	0.414908	0.00133163	0.827904	1.98e-15
RNF217	pink	0.49735	8.29e-05	0.827526	2.09e-15
RUNX1	pink	0.555407	7.31e-06	0.827325	2.15e-15
PAPSS2	pink	0.458048	0.000339931	0.82711	2.22e-15
MORF4L2	pink	0.44221	0.000573068	0.827059	2.23e-15
SLC35A2	pink	0.468313	0.000239	0.823804	3.57e-15
PAPPA	pink	0.483733	0.000137827	0.820972	5.32e-15
DESI2	pink	0.456125	0.000362669	0.815533	1.12e-14
FNDC1	pink	0.496842	8.45e-05	0.814697	1.26e-14
ZNF469	pink	0.435955	0.000699545	0.813723	1.43e-14
DCBLD1	pink	0.496508	8.56e-05	0.813192	1.54e-14
CDR2	pink	0.498443	7.95e-05	0.812641	1.65e-14
SLC7A6	pink	0.544312	1.2e-05	0.812318	1.73e-14
CDH11	pink	0.462755	0.000289625	0.811937	1.81e-14
LIMS1	pink	0.415665	0.00130208	0.811376	1.95e-14
MMP2	pink	0.455514	0.000370182	0.809273	2.57e-14
RAB1A	pink	0.419379	0.00116545	0.80868	2.78e-14
UGDH	pink	0.412751	0.00141917	0.808464	2.86e-14
TAF13	pink	0.425165	0.000978092	0.808073	3.01e-14
CMPK1	pink	0.421448	0.00109504	0.806933	3.48e-14
FKBP11	pink	0.475881	0.000183012	0.806848	3.52e-14
INHBA	pink	0.575448	2.83e-06	0.806167	3.84e-14
SAR1A	pink	0.42998	0.000843363	0.801261	7.13e-14
FOXO4	pink	-0.401085	0.00198826	-0.816182	1.03e-14
ARFGAP2	pink	-0.462911	0.000288078	-0.819437	6.58e-15
KHK	pink	-0.428527	0.000882142	-0.822388	4.36e-15
LINC00476	pink	-0.431761	0.00079793	-0.828339	1.85e-15
ITPK1	pink	-0.490031	0.000109239	-0.829776	1.5e-15
GKAP1	pink	-0.528154	2.42e-05	-0.830232	1.4e-15
TMEM38A	pink	-0.442765	0.000562922	-0.830279	1.39e-15
CNNM3	pink	-0.451451	0.000423846	-0.835699	6.15e-16
PSIP1	pink	-0.518286	3.63e-05	-0.840559	2.88e-16
WNK2	pink	-0.486882	0.000122771	-0.844464	1.54e-16
VIPR1	pink	-0.474964	0.000189091	-0.848759	7.55e-17
