# Supplementary material for: Bioinformatics analysis reveals potential biomarkers associated with the occurrence of intracranial aneurysms
Source: Sci Rep. 2022 Aug 2;12:13282. doi: 10.1038/s41598-022-17510-7 (PMC9345973; doi:10.1038/s41598-022-17510-7)
Supplement: Supplementary file 9 — Supplementary Information 9. [file 41598_2022_17510_MOESM9_ESM.xlsx]

## Sheet: supplementary output Table 5
Gene Symbol	Description	Category	Gifts	GC Id	Relevance score	GeneCards Link
FBN1	Fibrillin 1	Protein Coding	44	GC15M048408	140.115	https://www.genecards.org/cgi-bin/carddisp.pl?gene=FBN1
MYH11	Myosin Heavy Chain 11	Protein Coding	44	GC16M015704	114.136	https://www.genecards.org/cgi-bin/carddisp.pl?gene=MYH11
TGFBR2	Transforming Growth Factor Beta Receptor 2	Protein Coding	48	GC03P030623	97.9437	https://www.genecards.org/cgi-bin/carddisp.pl?gene=TGFBR2
COL3A1	Collagen Type III Alpha 1 Chain	Protein Coding	44	GC02P188974	97.1891	https://www.genecards.org/cgi-bin/carddisp.pl?gene=COL3A1
SMAD3	SMAD Family Member 3	Protein Coding	47	GC15P067063	88.5667	https://www.genecards.org/cgi-bin/carddisp.pl?gene=SMAD3
ACTA2	Actin Alpha 2, Smooth Muscle	Protein Coding	46	GC10M088935	86.5964	https://www.genecards.org/cgi-bin/carddisp.pl?gene=ACTA2
TGFBR1	Transforming Growth Factor Beta Receptor 1	Protein Coding	51	GC09P099104	85.2376	https://www.genecards.org/cgi-bin/carddisp.pl?gene=TGFBR1
MYLK	Myosin Light Chain Kinase	Protein Coding	51	GC03M123610	81.3418	https://www.genecards.org/cgi-bin/carddisp.pl?gene=MYLK
NDE1	NudE Neurodevelopment Protein 1	Protein Coding	41	GC16P015933	72.0505	https://www.genecards.org/cgi-bin/carddisp.pl?gene=NDE1
THSD1	Thrombospondin Type 1 Domain Containing 1	Protein Coding	38	GC13M052377	63.1266	https://www.genecards.org/cgi-bin/carddisp.pl?gene=THSD1
ANIB1	Aneurysm, Intracranial Berry 1	Genetic Locus	4	GC07U901527	60.6219	https://www.genecards.org/cgi-bin/carddisp.pl?gene=ANIB1
ANIB2	Aneurysm, Intracranial Berry 2	Genetic Locus	2	GC19U900488	60.1719	https://www.genecards.org/cgi-bin/carddisp.pl?gene=ANIB2
ANIB3	Aneurysm, Intracranial Berry 3	Genetic Locus	3	GC01U901131	58.8472	https://www.genecards.org/cgi-bin/carddisp.pl?gene=ANIB3
ANIB4	Aneurysm, Intracranial Berry 4	Genetic Locus	2	GC05U900617	57.2073	https://www.genecards.org/cgi-bin/carddisp.pl?gene=ANIB4
LOX	Lysyl Oxidase	Protein Coding	44	GC05M122063	56.6079	https://www.genecards.org/cgi-bin/carddisp.pl?gene=LOX
PRKG1	Protein Kinase CGMP-Dependent 1	Protein Coding	49	GC10P050991	55.2262	https://www.genecards.org/cgi-bin/carddisp.pl?gene=PRKG1
TGFB2	Transforming Growth Factor Beta 2	Protein Coding	48	GC01P218345	54.9954	https://www.genecards.org/cgi-bin/carddisp.pl?gene=TGFB2
ACTA2-AS1	ACTA2 Antisense RNA 1	RNA Gene	16	GC10P088932	54.0374	https://www.genecards.org/cgi-bin/carddisp.pl?gene=ACTA2-AS1
PKD1	Polycystin 1, Transient Receptor Potential Channel Interacting	Protein Coding	44	GC16M004901	52.5714	https://www.genecards.org/cgi-bin/carddisp.pl?gene=PKD1
ELN	Elastin	Protein Coding	43	GC07P074027	51.7392	https://www.genecards.org/cgi-bin/carddisp.pl?gene=ELN
ANIB5	Aneurysm, Intracranial Berry, 5	Genetic Locus	2	GC00U923090	51.3744	https://www.genecards.org/cgi-bin/carddisp.pl?gene=ANIB5
ANIB6	Aneurysm, Intracranial Berry, 6	Genetic Locus	1	GC09U901245	51.3744	https://www.genecards.org/cgi-bin/carddisp.pl?gene=ANIB6
ANIB7	Aneurysm, Intracranial Berry, 7	Genetic Locus	1	GC11U901255	51.3744	https://www.genecards.org/cgi-bin/carddisp.pl?gene=ANIB7
ANIB8	Aneurysm, Intracranial Berry, 8	Genetic Locus	1	GC14U900919	51.3744	https://www.genecards.org/cgi-bin/carddisp.pl?gene=ANIB8
ANIB10	Aneurysm, Intracranial Berry, 10	Genetic Locus	1	GC08U901118	51.3744	https://www.genecards.org/cgi-bin/carddisp.pl?gene=ANIB10
ANIB11	Aneurysm, Intracranial Berry, 11	Genetic Locus	1	GC08U901607	51.3744	https://www.genecards.org/cgi-bin/carddisp.pl?gene=ANIB11
ANIB9	Aneurysm, Intracranial Berry, 9	Genetic Locus	1	GC02U901653	51.3744	https://www.genecards.org/cgi-bin/carddisp.pl?gene=ANIB9
SLC2A10	Solute Carrier Family 2 Member 10	Protein Coding	43	GC20P046709	50.8423	https://www.genecards.org/cgi-bin/carddisp.pl?gene=SLC2A10
COL4A1	Collagen Type IV Alpha 1 Chain	Protein Coding	47	GC13M110148	48.4929	https://www.genecards.org/cgi-bin/carddisp.pl?gene=COL4A1
TGFB3	Transforming Growth Factor Beta 3	Protein Coding	44	GC14M075958	46.5645	https://www.genecards.org/cgi-bin/carddisp.pl?gene=TGFB3
BGN	Biglycan	Protein Coding	41	GC0XP153494	41.5904	https://www.genecards.org/cgi-bin/carddisp.pl?gene=BGN
LOC113939944	Sharpr-MPRA Regulatory Region 9539	Biological Region	2	GC15P048520	40.9635	https://www.genecards.org/cgi-bin/carddisp.pl?gene=LOC113939944
ENG	Endoglin	Protein Coding	44	GC09M127815	40.0919	https://www.genecards.org/cgi-bin/carddisp.pl?gene=ENG
MFAP5	Microfibril Associated Protein 5	Protein Coding	40	GC12M008637	39.8708	https://www.genecards.org/cgi-bin/carddisp.pl?gene=MFAP5
FOXE3	Forkhead Box E3	Protein Coding	36	GC01P047416	39.2706	https://www.genecards.org/cgi-bin/carddisp.pl?gene=FOXE3
MAT2A	Methionine Adenosyltransferase 2A	Protein Coding	45	GC02P085576	39.0441	https://www.genecards.org/cgi-bin/carddisp.pl?gene=MAT2A
NOTCH1	Notch Receptor 1	Protein Coding	49	GC09M136957	36.9882	https://www.genecards.org/cgi-bin/carddisp.pl?gene=NOTCH1
SMAD4	SMAD Family Member 4	Protein Coding	48	GC18P051028	36.9222	https://www.genecards.org/cgi-bin/carddisp.pl?gene=SMAD4
IL6	Interleukin 6	Protein Coding	47	GC07P022725	33.0122	https://www.genecards.org/cgi-bin/carddisp.pl?gene=IL6
TGFBR3	Transforming Growth Factor Beta Receptor 3	Protein Coding	45	GC01M091680	31.3569	https://www.genecards.org/cgi-bin/carddisp.pl?gene=TGFBR3
MMP9	Matrix Metallopeptidase 9	Protein Coding	51	GC20P046008	29.783	https://www.genecards.org/cgi-bin/carddisp.pl?gene=MMP9
F2	Coagulation Factor II, Thrombin	Protein Coding	46	GC11P046720	29.6284	https://www.genecards.org/cgi-bin/carddisp.pl?gene=F2
SMAD2	SMAD Family Member 2	Protein Coding	45	GC18M047809	28.3189	https://www.genecards.org/cgi-bin/carddisp.pl?gene=SMAD2
NF1	Neurofibromin 1	Protein Coding	47	GC17P031094	26.8254	https://www.genecards.org/cgi-bin/carddisp.pl?gene=NF1
NOS3	Nitric Oxide Synthase 3	Protein Coding	50	GC07P150990	24.4871	https://www.genecards.org/cgi-bin/carddisp.pl?gene=NOS3
ANGPTL6	Angiopoietin Like 6	Protein Coding	37	GC19M010092	24.3445	https://www.genecards.org/cgi-bin/carddisp.pl?gene=ANGPTL6
CDKN2B-AS1	CDKN2B Antisense RNA 1	RNA Gene	21	GC09P021994	24.1216	https://www.genecards.org/cgi-bin/carddisp.pl?gene=CDKN2B-AS1
FBN2	Fibrillin 2	Protein Coding	40	GC05M128257	24.0702	https://www.genecards.org/cgi-bin/carddisp.pl?gene=FBN2
ACE	Angiotensin I Converting Enzyme	Protein Coding	48	GC17P063477	23.9768	https://www.genecards.org/cgi-bin/carddisp.pl?gene=ACE
EFEMP2	EGF Containing Fibulin Extracellular Matrix Protein 2	Protein Coding	42	GC11M077513	23.4616	https://www.genecards.org/cgi-bin/carddisp.pl?gene=EFEMP2
FARSB	Phenylalanyl-TRNA Synthetase Subunit Beta	Protein Coding	41	GC02M222570	23.3932	https://www.genecards.org/cgi-bin/carddisp.pl?gene=FARSB
BRAF	B-Raf Proto-Oncogene, Serine/Threonine Kinase	Protein Coding	51	GC07M140724	23.042	https://www.genecards.org/cgi-bin/carddisp.pl?gene=BRAF
APOE	Apolipoprotein E	Protein Coding	48	GC19P044906	22.7404	https://www.genecards.org/cgi-bin/carddisp.pl?gene=APOE
CRP	C-Reactive Protein	Protein Coding	44	GC01M159722	22.7017	https://www.genecards.org/cgi-bin/carddisp.pl?gene=CRP
RNF213	Ring Finger Protein 213	Protein Coding	38	GC17P080260	21.8703	https://www.genecards.org/cgi-bin/carddisp.pl?gene=RNF213
TNF	Tumor Necrosis Factor	Protein Coding	48	GC06P064135	21.8002	https://www.genecards.org/cgi-bin/carddisp.pl?gene=TNF
SERPINE1	Serpin Family E Member 1	Protein Coding	48	GC07P101127	21.5562	https://www.genecards.org/cgi-bin/carddisp.pl?gene=SERPINE1
COL5A1	Collagen Type V Alpha 1 Chain	Protein Coding	44	GC09P134641	21.0491	https://www.genecards.org/cgi-bin/carddisp.pl?gene=COL5A1
PTEN	Phosphatase And Tensin Homolog	Protein Coding	50	GC10P087863	21.0127	https://www.genecards.org/cgi-bin/carddisp.pl?gene=PTEN
MMP2	Matrix Metallopeptidase 2	Protein Coding	51	GC16P055390	20.8741	https://www.genecards.org/cgi-bin/carddisp.pl?gene=MMP2
COL1A1	Collagen Type I Alpha 1 Chain	Protein Coding	48	GC17M050183	20.8489	https://www.genecards.org/cgi-bin/carddisp.pl?gene=COL1A1
HEY2	Hes Related Family BHLH Transcription Factor With YRPW Motif 2	Protein Coding	38	GC06P125730	20.8173	https://www.genecards.org/cgi-bin/carddisp.pl?gene=HEY2
FBLN5	Fibulin 5	Protein Coding	44	GC14M091869	20.6424	https://www.genecards.org/cgi-bin/carddisp.pl?gene=FBLN5
SMAD6	SMAD Family Member 6	Protein Coding	45	GC15P066702	20.552	https://www.genecards.org/cgi-bin/carddisp.pl?gene=SMAD6
F5	Coagulation Factor V	Protein Coding	44	GC01M169511	20.5088	https://www.genecards.org/cgi-bin/carddisp.pl?gene=F5
PIK3CA	Phosphatidylinositol-4,5-Bisphosphate 3-Kinase Catalytic Subunit Alpha	Protein Coding	51	GC03P179148	19.6405	https://www.genecards.org/cgi-bin/carddisp.pl?gene=PIK3CA
TSC2	TSC Complex Subunit 2	Protein Coding	48	GC16P007428	19.5411	https://www.genecards.org/cgi-bin/carddisp.pl?gene=TSC2
KRAS	KRAS Proto-Oncogene, GTPase	Protein Coding	49	GC12M025204	18.9913	https://www.genecards.org/cgi-bin/carddisp.pl?gene=KRAS
PKD2	Polycystin 2, Transient Receptor Potential Cation Channel	Protein Coding	45	GC04P088007	18.9262	https://www.genecards.org/cgi-bin/carddisp.pl?gene=PKD2
IL1B	Interleukin 1 Beta	Protein Coding	46	GC02M112829	18.5054	https://www.genecards.org/cgi-bin/carddisp.pl?gene=IL1B
MMP3	Matrix Metallopeptidase 3	Protein Coding	49	GC11M102835	17.9679	https://www.genecards.org/cgi-bin/carddisp.pl?gene=MMP3
COL1A2	Collagen Type I Alpha 2 Chain	Protein Coding	45	GC07P094394	17.797	https://www.genecards.org/cgi-bin/carddisp.pl?gene=COL1A2
IL10	Interleukin 10	Protein Coding	45	GC01M206767	17.6961	https://www.genecards.org/cgi-bin/carddisp.pl?gene=IL10
MTHFR	Methylenetetrahydrofolate Reductase	Protein Coding	47	GC01M011785	17.3996	https://www.genecards.org/cgi-bin/carddisp.pl?gene=MTHFR
ALB	Albumin	Protein Coding	47	GC04P073397	17.2068	https://www.genecards.org/cgi-bin/carddisp.pl?gene=ALB
GANAB	Glucosidase II Alpha Subunit	Protein Coding	43	GC11M077333	17.1169	https://www.genecards.org/cgi-bin/carddisp.pl?gene=GANAB
F3	Coagulation Factor III, Tissue Factor	Protein Coding	43	GC01M094532	17.0896	https://www.genecards.org/cgi-bin/carddisp.pl?gene=F3
EPHB4	EPH Receptor B4	Protein Coding	50	GC07M101013	17.0374	https://www.genecards.org/cgi-bin/carddisp.pl?gene=EPHB4
COL4A2	Collagen Type IV Alpha 2 Chain	Protein Coding	43	GC13P110305	17.0054	https://www.genecards.org/cgi-bin/carddisp.pl?gene=COL4A2
MMP12	Matrix Metallopeptidase 12	Protein Coding	44	GC11M102862	16.765	https://www.genecards.org/cgi-bin/carddisp.pl?gene=MMP12
TIMP2	TIMP Metallopeptidase Inhibitor 2	Protein Coding	42	GC17M078852	16.4511	https://www.genecards.org/cgi-bin/carddisp.pl?gene=TIMP2
SERPINA3	Serpin Family A Member 3	Protein Coding	41	GC14P094612	16.4	https://www.genecards.org/cgi-bin/carddisp.pl?gene=SERPINA3
SERPINC1	Serpin Family C Member 1	Protein Coding	46	GC01M174346	16.0821	https://www.genecards.org/cgi-bin/carddisp.pl?gene=SERPINC1
COL5A2	Collagen Type V Alpha 2 Chain	Protein Coding	40	GC02M189031	15.9953	https://www.genecards.org/cgi-bin/carddisp.pl?gene=COL5A2
TP53	Tumor Protein P53	Protein Coding	51	GC17M007661	15.9543	https://www.genecards.org/cgi-bin/carddisp.pl?gene=TP53
STAT1	Signal Transducer And Activator Of Transcription 1	Protein Coding	51	GC02M190908	15.8098	https://www.genecards.org/cgi-bin/carddisp.pl?gene=STAT1
RNASEH2B	Ribonuclease H2 Subunit B	Protein Coding	35	GC13P050909	15.7606	https://www.genecards.org/cgi-bin/carddisp.pl?gene=RNASEH2B
FLNA	Filamin A	Protein Coding	47	GC0XM154348	15.6423	https://www.genecards.org/cgi-bin/carddisp.pl?gene=FLNA
ALG9	ALG9 Alpha-1,2-Mannosyltransferase	Protein Coding	40	GC11M112188	15.4148	https://www.genecards.org/cgi-bin/carddisp.pl?gene=ALG9
S100B	S100 Calcium Binding Protein B	Protein Coding	44	GC21M049241	15.274	https://www.genecards.org/cgi-bin/carddisp.pl?gene=S100B
TIMP1	TIMP Metallopeptidase Inhibitor 1	Protein Coding	42	GC0XP047583	15.077	https://www.genecards.org/cgi-bin/carddisp.pl?gene=TIMP1
SKI	SKI Proto-Oncogene	Protein Coding	44	GC01P002228	15.0189	https://www.genecards.org/cgi-bin/carddisp.pl?gene=SKI
NF2	Neurofibromin 2	Protein Coding	47	GC22P029603	14.9551	https://www.genecards.org/cgi-bin/carddisp.pl?gene=NF2
TLR4	Toll Like Receptor 4	Protein Coding	49	GC09P117704	14.9461	https://www.genecards.org/cgi-bin/carddisp.pl?gene=TLR4
PLAT	Plasminogen Activator, Tissue Type	Protein Coding	47	GC08M042174	14.8634	https://www.genecards.org/cgi-bin/carddisp.pl?gene=PLAT
REN	Renin	Protein Coding	45	GC01M204154	14.7421	https://www.genecards.org/cgi-bin/carddisp.pl?gene=REN
TGFB1	Transforming Growth Factor Beta 1	Protein Coding	49	GC19M041301	14.4698	https://www.genecards.org/cgi-bin/carddisp.pl?gene=TGFB1
RASA1	RAS P21 Protein Activator 1	Protein Coding	45	GC05P087267	14.4446	https://www.genecards.org/cgi-bin/carddisp.pl?gene=RASA1
MMP1	Matrix Metallopeptidase 1	Protein Coding	49	GC11M102810	14.3177	https://www.genecards.org/cgi-bin/carddisp.pl?gene=MMP1
MMP13	Matrix Metallopeptidase 13	Protein Coding	48	GC11M102942	14.3015	https://www.genecards.org/cgi-bin/carddisp.pl?gene=MMP13
ENO2	Enolase 2	Protein Coding	45	GC12P006913	14.1615	https://www.genecards.org/cgi-bin/carddisp.pl?gene=ENO2
CST3	Cystatin C	Protein Coding	42	GC20M023627	14.0772	https://www.genecards.org/cgi-bin/carddisp.pl?gene=CST3
EGFR	Epidermal Growth Factor Receptor	Protein Coding	51	GC07P055019	14.0018	https://www.genecards.org/cgi-bin/carddisp.pl?gene=EGFR
RNASEH2A	Ribonuclease H2 Subunit A	Protein Coding	41	GC19P013177	13.9726	https://www.genecards.org/cgi-bin/carddisp.pl?gene=RNASEH2A
TWIST1	Twist Family BHLH Transcription Factor 1	Protein Coding	44	GC07M019020	13.7058	https://www.genecards.org/cgi-bin/carddisp.pl?gene=TWIST1
EDN1	Endothelin 1	Protein Coding	45	GC06P012256	13.6767	https://www.genecards.org/cgi-bin/carddisp.pl?gene=EDN1
PDGFB	Platelet Derived Growth Factor Subunit B	Protein Coding	47	GC22M052513	13.646	https://www.genecards.org/cgi-bin/carddisp.pl?gene=PDGFB
SAMHD1	SAM And HD Domain Containing Deoxynucleoside Triphosphate Triphosphohydrolase 1	Protein Coding	41	GC20M036890	13.6342	https://www.genecards.org/cgi-bin/carddisp.pl?gene=SAMHD1
MIR21	MicroRNA 21	RNA Gene	23	GC17P059841	13.5656	https://www.genecards.org/cgi-bin/carddisp.pl?gene=MIR21
ADAR	Adenosine Deaminase RNA Specific	Protein Coding	43	GC01M154582	13.481	https://www.genecards.org/cgi-bin/carddisp.pl?gene=ADAR
RNASEH2C	Ribonuclease H2 Subunit C	Protein Coding	38	GC11M065714	13.3688	https://www.genecards.org/cgi-bin/carddisp.pl?gene=RNASEH2C
VWF	Von Willebrand Factor	Protein Coding	47	GC12M005917	13.3332	https://www.genecards.org/cgi-bin/carddisp.pl?gene=VWF
HLA-B	Major Histocompatibility Complex, Class I, B	Protein Coding	45	GC06M054132	13.327	https://www.genecards.org/cgi-bin/carddisp.pl?gene=HLA-B
AGTR1	Angiotensin II Receptor Type 1	Protein Coding	49	GC03P148697	13.2657	https://www.genecards.org/cgi-bin/carddisp.pl?gene=AGTR1
TREX1	Three Prime Repair Exonuclease 1	Protein Coding	40	GC03P048484	13.2615	https://www.genecards.org/cgi-bin/carddisp.pl?gene=TREX1
CCL2	C-C Motif Chemokine Ligand 2	Protein Coding	47	GC17P034255	13.2004	https://www.genecards.org/cgi-bin/carddisp.pl?gene=CCL2
VEGFA	Vascular Endothelial Growth Factor A	Protein Coding	46	GC06P043770	13.0627	https://www.genecards.org/cgi-bin/carddisp.pl?gene=VEGFA
PLG	Plasminogen	Protein Coding	47	GC06P160702	13.0281	https://www.genecards.org/cgi-bin/carddisp.pl?gene=PLG
TIMP3	TIMP Metallopeptidase Inhibitor 3	Protein Coding	44	GC22P032800	12.9815	https://www.genecards.org/cgi-bin/carddisp.pl?gene=TIMP3
GUCY1A1	Guanylate Cyclase 1 Soluble Subunit Alpha 1	Protein Coding	36	GC04P155667	12.9693	https://www.genecards.org/cgi-bin/carddisp.pl?gene=GUCY1A1
IFIH1	Interferon Induced With Helicase C Domain 1	Protein Coding	45	GC02M162267	12.8552	https://www.genecards.org/cgi-bin/carddisp.pl?gene=IFIH1
PCNT	Pericentrin	Protein Coding	41	GC21P046324	12.7731	https://www.genecards.org/cgi-bin/carddisp.pl?gene=PCNT
FGFR3	Fibroblast Growth Factor Receptor 3	Protein Coding	52	GC04P001795	12.6819	https://www.genecards.org/cgi-bin/carddisp.pl?gene=FGFR3
MIR145	MicroRNA 145	RNA Gene	21	GC05P149430	12.6589	https://www.genecards.org/cgi-bin/carddisp.pl?gene=MIR145
ADA2	Adenosine Deaminase 2	Protein Coding	32	GC22M017179	12.635	https://www.genecards.org/cgi-bin/carddisp.pl?gene=ADA2
AKT1	AKT Serine/Threonine Kinase 1	Protein Coding	51	GC14M104769	12.4276	https://www.genecards.org/cgi-bin/carddisp.pl?gene=AKT1
MIR1225	MicroRNA 1225	RNA Gene	16	GC16M002090	12.39	https://www.genecards.org/cgi-bin/carddisp.pl?gene=MIR1225
LOC105371049	Uncharacterized LOC105371049	RNA Gene	9	GC16P007429	12.39	https://www.genecards.org/cgi-bin/carddisp.pl?gene=LOC105371049
CXCL8	C-X-C Motif Chemokine Ligand 8	Protein Coding	39	GC04P073740	12.3454	https://www.genecards.org/cgi-bin/carddisp.pl?gene=CXCL8
LTBP3	Latent Transforming Growth Factor Beta Binding Protein 3	Protein Coding	40	GC11M065538	12.2695	https://www.genecards.org/cgi-bin/carddisp.pl?gene=LTBP3
RNF213-AS1	RNF213 Antisense RNA 1	RNA Gene	12	GC17M080335	12.1899	https://www.genecards.org/cgi-bin/carddisp.pl?gene=RNF213-AS1
NOTCH3	Notch Receptor 3	Protein Coding	48	GC19M015159	12.0962	https://www.genecards.org/cgi-bin/carddisp.pl?gene=NOTCH3
ICAM1	Intercellular Adhesion Molecule 1	Protein Coding	48	GC19P010270	12.0816	https://www.genecards.org/cgi-bin/carddisp.pl?gene=ICAM1
FAS	Fas Cell Surface Death Receptor	Protein Coding	48	GC10P088969	12.0391	https://www.genecards.org/cgi-bin/carddisp.pl?gene=FAS
PALS1	Protein Associated With LIN7 1, MAGUK Family Member	Protein Coding	31	GC14P067240	11.9541	https://www.genecards.org/cgi-bin/carddisp.pl?gene=PALS1
VCAM1	Vascular Cell Adhesion Molecule 1	Protein Coding	43	GC01P100719	11.8838	https://www.genecards.org/cgi-bin/carddisp.pl?gene=VCAM1
LTBP2	Latent Transforming Growth Factor Beta Binding Protein 2	Protein Coding	43	GC14M074498	11.6511	https://www.genecards.org/cgi-bin/carddisp.pl?gene=LTBP2
EDNRA	Endothelin Receptor Type A	Protein Coding	48	GC04P147480	11.5581	https://www.genecards.org/cgi-bin/carddisp.pl?gene=EDNRA
CASP3	Caspase 3	Protein Coding	48	GC04M184627	11.5536	https://www.genecards.org/cgi-bin/carddisp.pl?gene=CASP3
SELE	Selectin E	Protein Coding	41	GC01M169722	11.511	https://www.genecards.org/cgi-bin/carddisp.pl?gene=SELE
MIR6511B1	MicroRNA 6511b-1	RNA Gene	12	GC16M002106	11.4993	https://www.genecards.org/cgi-bin/carddisp.pl?gene=MIR6511B1
ELANE	Elastase, Neutrophil Expressed	Protein Coding	44	GC19P000918	11.3595	https://www.genecards.org/cgi-bin/carddisp.pl?gene=ELANE
HMOX1	Heme Oxygenase 1	Protein Coding	50	GC22P035380	11.3479	https://www.genecards.org/cgi-bin/carddisp.pl?gene=HMOX1
KRIT1	KRIT1 Ankyrin Repeat Containing	Protein Coding	40	GC07M092198	11.2491	https://www.genecards.org/cgi-bin/carddisp.pl?gene=KRIT1
IPO8	Importin 8	Protein Coding	36	GC12M030628	11.1206	https://www.genecards.org/cgi-bin/carddisp.pl?gene=IPO8
SPP1	Secreted Phosphoprotein 1	Protein Coding	44	GC04P087975	11.0045	https://www.genecards.org/cgi-bin/carddisp.pl?gene=SPP1
ATRIP	ATR Interacting Protein	Protein Coding	40	GC03P048469	10.9389	https://www.genecards.org/cgi-bin/carddisp.pl?gene=ATRIP
F13A1	Coagulation Factor XIII A Chain	Protein Coding	44	GC06M006144	10.8544	https://www.genecards.org/cgi-bin/carddisp.pl?gene=F13A1
HP	Haptoglobin	Protein Coding	43	GC16P072089	10.8244	https://www.genecards.org/cgi-bin/carddisp.pl?gene=HP
CTNNB1	Catenin Beta 1	Protein Coding	51	GC03P041236	10.7807	https://www.genecards.org/cgi-bin/carddisp.pl?gene=CTNNB1
FGFR2	Fibroblast Growth Factor Receptor 2	Protein Coding	51	GC10M121478	10.7662	https://www.genecards.org/cgi-bin/carddisp.pl?gene=FGFR2
TSC1	TSC Complex Subunit 1	Protein Coding	45	GC09M132891	10.7069	https://www.genecards.org/cgi-bin/carddisp.pl?gene=TSC1
APC	APC Regulator Of WNT Signaling Pathway	Protein Coding	47	GC05P112707	10.6352	https://www.genecards.org/cgi-bin/carddisp.pl?gene=APC
MYMY3	Moyamoya Disease 3	Genetic Locus	2	GC08U900539	10.5931	https://www.genecards.org/cgi-bin/carddisp.pl?gene=MYMY3
ITGB3	Integrin Subunit Beta 3	Protein Coding	48	GC17P047709	10.5389	https://www.genecards.org/cgi-bin/carddisp.pl?gene=ITGB3
LMNA	Lamin A/C	Protein Coding	46	GC01P156082	10.4689	https://www.genecards.org/cgi-bin/carddisp.pl?gene=LMNA
PDCD10	Programmed Cell Death 10	Protein Coding	41	GC03M167683	10.2501	https://www.genecards.org/cgi-bin/carddisp.pl?gene=PDCD10
ADM	Adrenomedullin	Protein Coding	43	GC11P010304	10.16	https://www.genecards.org/cgi-bin/carddisp.pl?gene=ADM
CDKN2A	Cyclin Dependent Kinase Inhibitor 2A	Protein Coding	49	GC09M021967	10.0935	https://www.genecards.org/cgi-bin/carddisp.pl?gene=CDKN2A
FGFR1	Fibroblast Growth Factor Receptor 1	Protein Coding	52	GC08M038400	10.073	https://www.genecards.org/cgi-bin/carddisp.pl?gene=FGFR1
SDHB	Succinate Dehydrogenase Complex Iron Sulfur Subunit B	Protein Coding	46	GC01M017541	10.0133	https://www.genecards.org/cgi-bin/carddisp.pl?gene=SDHB
TNFRSF1A	TNF Receptor Superfamily Member 1A	Protein Coding	47	GC12M006328	9.97436	https://www.genecards.org/cgi-bin/carddisp.pl?gene=TNFRSF1A
CBS	Cystathionine Beta-Synthase	Protein Coding	47	GC21M043053	9.81469	https://www.genecards.org/cgi-bin/carddisp.pl?gene=CBS
CCM2	CCM2 Scaffold Protein	Protein Coding	41	GC07P044999	9.78221	https://www.genecards.org/cgi-bin/carddisp.pl?gene=CCM2
F8	Coagulation Factor VIII	Protein Coding	44	GC0XM154835	9.66885	https://www.genecards.org/cgi-bin/carddisp.pl?gene=F8
ATRIP-TREX1	ATRIP-TREX1 Readthrough	RNA Gene	5	GC03P048470	9.66777	https://www.genecards.org/cgi-bin/carddisp.pl?gene=ATRIP-TREX1
SDHD	Succinate Dehydrogenase Complex Subunit D	Protein Coding	43	GC11P112087	9.64935	https://www.genecards.org/cgi-bin/carddisp.pl?gene=SDHD
HLA-DRB1	Major Histocompatibility Complex, Class II, DR Beta 1	Protein Coding	45	GC06M032578	9.55459	https://www.genecards.org/cgi-bin/carddisp.pl?gene=HLA-DRB1
MYMY1	Moyamoya Disease 1	Genetic Locus	2	GC03U900234	9.53573	https://www.genecards.org/cgi-bin/carddisp.pl?gene=MYMY1
F10	Coagulation Factor X	Protein Coding	47	GC13P113122	9.51184	https://www.genecards.org/cgi-bin/carddisp.pl?gene=F10
APOH	Apolipoprotein H	Protein Coding	41	GC17M066212	9.37885	https://www.genecards.org/cgi-bin/carddisp.pl?gene=APOH
LIMK1	LIM Domain Kinase 1	Protein Coding	48	GC07P074082	9.37135	https://www.genecards.org/cgi-bin/carddisp.pl?gene=LIMK1
PLAU	Plasminogen Activator, Urokinase	Protein Coding	49	GC10P073909	9.37125	https://www.genecards.org/cgi-bin/carddisp.pl?gene=PLAU
SMO	Smoothened, Frizzled Class Receptor	Protein Coding	47	GC07P130747	9.29589	https://www.genecards.org/cgi-bin/carddisp.pl?gene=SMO
IL12B	Interleukin 12B	Protein Coding	41	GC05M159314	9.27792	https://www.genecards.org/cgi-bin/carddisp.pl?gene=IL12B
LRP5	LDL Receptor Related Protein 5	Protein Coding	47	GC11P068298	9.24787	https://www.genecards.org/cgi-bin/carddisp.pl?gene=LRP5
LDLR	Low Density Lipoprotein Receptor	Protein Coding	47	GC19P011091	9.1996	https://www.genecards.org/cgi-bin/carddisp.pl?gene=LDLR
MIR29B1	MicroRNA 29b-1	RNA Gene	20	GC07M130877	9.17866	https://www.genecards.org/cgi-bin/carddisp.pl?gene=MIR29B1
MIR126	MicroRNA 126	RNA Gene	22	GC09P136670	9.17059	https://www.genecards.org/cgi-bin/carddisp.pl?gene=MIR126
F7	Coagulation Factor VII	Protein Coding	46	GC13P113105	9.17017	https://www.genecards.org/cgi-bin/carddisp.pl?gene=F7
ALDH18A1	Aldehyde Dehydrogenase 18 Family Member A1	Protein Coding	44	GC10M095605	9.16463	https://www.genecards.org/cgi-bin/carddisp.pl?gene=ALDH18A1
H19	H19 Imprinted Maternally Expressed Transcript	RNA Gene	28	GC11M001995	9.15528	https://www.genecards.org/cgi-bin/carddisp.pl?gene=H19
CTSL	Cathepsin L	Protein Coding	44	GC09P087725	9.07671	https://www.genecards.org/cgi-bin/carddisp.pl?gene=CTSL
SOST	Sclerostin	Protein Coding	41	GC17M043753	8.97874	https://www.genecards.org/cgi-bin/carddisp.pl?gene=SOST
MIR191	MicroRNA 191	RNA Gene	21	GC03M049638	8.9721	https://www.genecards.org/cgi-bin/carddisp.pl?gene=MIR191
EPO	Erythropoietin	Protein Coding	39	GC07P100720	8.94427	https://www.genecards.org/cgi-bin/carddisp.pl?gene=EPO
GP1BA	Glycoprotein Ib Platelet Subunit Alpha	Protein Coding	44	GC17P004932	8.92943	https://www.genecards.org/cgi-bin/carddisp.pl?gene=GP1BA
GNAS	GNAS Complex Locus	Protein Coding	49	GC20P058839	8.89022	https://www.genecards.org/cgi-bin/carddisp.pl?gene=GNAS
AVP	Arginine Vasopressin	Protein Coding	44	GC20M003082	8.86646	https://www.genecards.org/cgi-bin/carddisp.pl?gene=AVP
ITGA2B	Integrin Subunit Alpha 2b	Protein Coding	49	GC17M044568	8.84876	https://www.genecards.org/cgi-bin/carddisp.pl?gene=ITGA2B
HMGB1	High Mobility Group Box 1	Protein Coding	43	GC13M030456	8.82888	https://www.genecards.org/cgi-bin/carddisp.pl?gene=HMGB1
LRP1	LDL Receptor Related Protein 1	Protein Coding	45	GC12P057128	8.82482	https://www.genecards.org/cgi-bin/carddisp.pl?gene=LRP1
IGF1	Insulin Like Growth Factor 1	Protein Coding	47	GC12M102395	8.73164	https://www.genecards.org/cgi-bin/carddisp.pl?gene=IGF1
MIR17	MicroRNA 17	RNA Gene	21	GC13P091350	8.67691	https://www.genecards.org/cgi-bin/carddisp.pl?gene=MIR17
MIR205	MicroRNA 205	RNA Gene	20	GC01P209432	8.66506	https://www.genecards.org/cgi-bin/carddisp.pl?gene=MIR205
IFNG	Interferon Gamma	Protein Coding	45	GC12M068154	8.62883	https://www.genecards.org/cgi-bin/carddisp.pl?gene=IFNG
BICC1	BicC Family RNA Binding Protein 1	Protein Coding	36	GC10P058513	8.6232	https://www.genecards.org/cgi-bin/carddisp.pl?gene=BICC1
CTSB	Cathepsin B	Protein Coding	49	GC08M011842	8.59886	https://www.genecards.org/cgi-bin/carddisp.pl?gene=CTSB
POMC	Proopiomelanocortin	Protein Coding	45	GC02M025160	8.5531	https://www.genecards.org/cgi-bin/carddisp.pl?gene=POMC
LEP	Leptin	Protein Coding	45	GC07P128241	8.51848	https://www.genecards.org/cgi-bin/carddisp.pl?gene=LEP
F9	Coagulation Factor IX	Protein Coding	45	GC0XP139530	8.50956	https://www.genecards.org/cgi-bin/carddisp.pl?gene=F9
CDKN2B	Cyclin Dependent Kinase Inhibitor 2B	Protein Coding	45	GC09M022002	8.47049	https://www.genecards.org/cgi-bin/carddisp.pl?gene=CDKN2B
FGA	Fibrinogen Alpha Chain	Protein Coding	45	GC04M154583	8.46052	https://www.genecards.org/cgi-bin/carddisp.pl?gene=FGA
ACVRL1	Activin A Receptor Like Type 1	Protein Coding	47	GC12P051906	8.43885	https://www.genecards.org/cgi-bin/carddisp.pl?gene=ACVRL1
CCNH	Cyclin H	Protein Coding	44	GC05M087311	8.43873	https://www.genecards.org/cgi-bin/carddisp.pl?gene=CCNH
TAGLN	Transgelin	Protein Coding	41	GC11P117199	8.40858	https://www.genecards.org/cgi-bin/carddisp.pl?gene=TAGLN
MIR195	MicroRNA 195	RNA Gene	19	GC17M007018	8.39039	https://www.genecards.org/cgi-bin/carddisp.pl?gene=MIR195
DCN	Decorin	Protein Coding	44	GC12M091140	8.37741	https://www.genecards.org/cgi-bin/carddisp.pl?gene=DCN
HSPG2	Heparan Sulfate Proteoglycan 2	Protein Coding	44	GC01M021822	8.35857	https://www.genecards.org/cgi-bin/carddisp.pl?gene=HSPG2
NPPB	Natriuretic Peptide B	Protein Coding	42	GC01M011858	8.34737	https://www.genecards.org/cgi-bin/carddisp.pl?gene=NPPB
GFAP	Glial Fibrillary Acidic Protein	Protein Coding	45	GC17M044905	8.33288	https://www.genecards.org/cgi-bin/carddisp.pl?gene=GFAP
C12orf57	Chromosome 12 Open Reading Frame 57	Protein Coding	35	GC12P015381	8.30269	https://www.genecards.org/cgi-bin/carddisp.pl?gene=C12orf57
MTR	5-Methyltetrahydrofolate-Homocysteine Methyltransferase	Protein Coding	45	GC01P236795	8.30234	https://www.genecards.org/cgi-bin/carddisp.pl?gene=MTR
NLRP3	NLR Family Pyrin Domain Containing 3	Protein Coding	45	GC01P247415	8.28858	https://www.genecards.org/cgi-bin/carddisp.pl?gene=NLRP3
ADAMTS13	ADAM Metallopeptidase With Thrombospondin Type 1 Motif 13	Protein Coding	45	GC09P133414	8.2075	https://www.genecards.org/cgi-bin/carddisp.pl?gene=ADAMTS13
CDH2	Cadherin 2	Protein Coding	50	GC18M027950	8.16649	https://www.genecards.org/cgi-bin/carddisp.pl?gene=CDH2
STAT2	Signal Transducer And Activator Of Transcription 2	Protein Coding	46	GC12M056341	8.15041	https://www.genecards.org/cgi-bin/carddisp.pl?gene=STAT2
LCN2	Lipocalin 2	Protein Coding	41	GC09P128149	8.10767	https://www.genecards.org/cgi-bin/carddisp.pl?gene=LCN2
DAB2IP	DAB2 Interacting Protein	Protein Coding	38	GC09P121566	8.10189	https://www.genecards.org/cgi-bin/carddisp.pl?gene=DAB2IP
HRAS	HRas Proto-Oncogene, GTPase	Protein Coding	50	GC11M001778	8.09961	https://www.genecards.org/cgi-bin/carddisp.pl?gene=HRAS
EDNRB	Endothelin Receptor Type B	Protein Coding	48	GC13M077895	8.09423	https://www.genecards.org/cgi-bin/carddisp.pl?gene=EDNRB
EDN3	Endothelin 3	Protein Coding	44	GC20P059300	8.09095	https://www.genecards.org/cgi-bin/carddisp.pl?gene=EDN3
LTBP4	Latent Transforming Growth Factor Beta Binding Protein 4	Protein Coding	39	GC19P040592	8.04747	https://www.genecards.org/cgi-bin/carddisp.pl?gene=LTBP4
KDR	Kinase Insert Domain Receptor	Protein Coding	51	GC04M055078	7.93455	https://www.genecards.org/cgi-bin/carddisp.pl?gene=KDR
ERCC6	ERCC Excision Repair 6, Chromatin Remodeling Factor	Protein Coding	44	GC10M049454	7.92384	https://www.genecards.org/cgi-bin/carddisp.pl?gene=ERCC6
NRAS	NRAS Proto-Oncogene, GTPase	Protein Coding	47	GC01M114704	7.88052	https://www.genecards.org/cgi-bin/carddisp.pl?gene=NRAS
SERPINF2	Serpin Family F Member 2	Protein Coding	42	GC17P001742	7.87307	https://www.genecards.org/cgi-bin/carddisp.pl?gene=SERPINF2
APOB	Apolipoprotein B	Protein Coding	44	GC02M020956	7.87199	https://www.genecards.org/cgi-bin/carddisp.pl?gene=APOB
COL11A1	Collagen Type XI Alpha 1 Chain	Protein Coding	41	GC01M102876	7.84404	https://www.genecards.org/cgi-bin/carddisp.pl?gene=COL11A1
SOX17	SRY-Box Transcription Factor 17	Protein Coding	41	GC08P054457	7.76049	https://www.genecards.org/cgi-bin/carddisp.pl?gene=SOX17
MMP14	Matrix Metallopeptidase 14	Protein Coding	49	GC14P028293	7.74996	https://www.genecards.org/cgi-bin/carddisp.pl?gene=MMP14
TMEM132B	Transmembrane Protein 132B	Protein Coding	32	GC12P125186	7.74007	https://www.genecards.org/cgi-bin/carddisp.pl?gene=TMEM132B
EPHX2	Epoxide Hydrolase 2	Protein Coding	46	GC08P027490	7.72229	https://www.genecards.org/cgi-bin/carddisp.pl?gene=EPHX2
MAPK1	Mitogen-Activated Protein Kinase 1	Protein Coding	50	GC22M021759	7.71908	https://www.genecards.org/cgi-bin/carddisp.pl?gene=MAPK1
FKBP14	FKBP Prolyl Isomerase 14	Protein Coding	38	GC07M030010	7.67154	https://www.genecards.org/cgi-bin/carddisp.pl?gene=FKBP14
UCHL1	Ubiquitin C-Terminal Hydrolase L1	Protein Coding	49	GC04P041256	7.66541	https://www.genecards.org/cgi-bin/carddisp.pl?gene=UCHL1
CD68	CD68 Molecule	Protein Coding	37	GC17P007579	7.64753	https://www.genecards.org/cgi-bin/carddisp.pl?gene=CD68
SPARC	Secreted Protein Acidic And Cysteine Rich	Protein Coding	48	GC05M151661	7.63867	https://www.genecards.org/cgi-bin/carddisp.pl?gene=SPARC
TRPM4	Transient Receptor Potential Cation Channel Subfamily M Member 4	Protein Coding	44	GC19P049157	7.61071	https://www.genecards.org/cgi-bin/carddisp.pl?gene=TRPM4
ADAMTS15	ADAM Metallopeptidase With Thrombospondin Type 1 Motif 15	Protein Coding	35	GC11P130448	7.61003	https://www.genecards.org/cgi-bin/carddisp.pl?gene=ADAMTS15
RNASET2	Ribonuclease T2	Protein Coding	42	GC06M166924	7.60737	https://www.genecards.org/cgi-bin/carddisp.pl?gene=RNASET2
LOC101448202	Uncharacterized LOC101448202	RNA Gene	9	GC09M134819	7.59636	https://www.genecards.org/cgi-bin/carddisp.pl?gene=LOC101448202
NEFH	Neurofilament Heavy Chain	Protein Coding	44	GC22P029480	7.59566	https://www.genecards.org/cgi-bin/carddisp.pl?gene=NEFH
PDE4D	Phosphodiesterase 4D	Protein Coding	47	GC05M058969	7.56265	https://www.genecards.org/cgi-bin/carddisp.pl?gene=PDE4D
DNAJB11	DnaJ Heat Shock Protein Family (Hsp40) Member B11	Protein Coding	39	GC03P186567	7.55748	https://www.genecards.org/cgi-bin/carddisp.pl?gene=DNAJB11
KANSL1	KAT8 Regulatory NSL Complex Subunit 1	Protein Coding	37	GC17M046031	7.55458	https://www.genecards.org/cgi-bin/carddisp.pl?gene=KANSL1
MPO	Myeloperoxidase	Protein Coding	48	GC17M058269	7.51835	https://www.genecards.org/cgi-bin/carddisp.pl?gene=MPO
AQP4	Aquaporin 4	Protein Coding	44	GC18M026852	7.4765	https://www.genecards.org/cgi-bin/carddisp.pl?gene=AQP4
LOC117038795	CRISPRi-FlowFISH-Validated PRDX2 Regulatory Element	Biological Region	2	GC19P013171	7.46572	https://www.genecards.org/cgi-bin/carddisp.pl?gene=LOC117038795
FGF2	Fibroblast Growth Factor 2	Protein Coding	45	GC04P122826	7.31701	https://www.genecards.org/cgi-bin/carddisp.pl?gene=FGF2
AQP1	Aquaporin 1 (Colton Blood Group)	Protein Coding	44	GC07P030911	7.2513	https://www.genecards.org/cgi-bin/carddisp.pl?gene=AQP1
NGB	Neuroglobin	Protein Coding	36	GC14M077265	7.2503	https://www.genecards.org/cgi-bin/carddisp.pl?gene=NGB
MLH1	MutL Homolog 1	Protein Coding	47	GC03P036993	7.2467	https://www.genecards.org/cgi-bin/carddisp.pl?gene=MLH1
VCAN	Versican	Protein Coding	45	GC05P083471	7.23105	https://www.genecards.org/cgi-bin/carddisp.pl?gene=VCAN
MIR3177	MicroRNA 3177	RNA Gene	13	GC16P001734	7.16047	https://www.genecards.org/cgi-bin/carddisp.pl?gene=MIR3177
MSH2	MutS Homolog 2	Protein Coding	47	GC02P047402	7.09998	https://www.genecards.org/cgi-bin/carddisp.pl?gene=MSH2
CTC1	CST Telomere Replication Complex Component 1	Protein Coding	33	GC17M009602	7.09672	https://www.genecards.org/cgi-bin/carddisp.pl?gene=CTC1
SELP	Selectin P	Protein Coding	43	GC01M169558	7.08237	https://www.genecards.org/cgi-bin/carddisp.pl?gene=SELP
GNAQ	G Protein Subunit Alpha Q	Protein Coding	47	GC09M077716	7.06256	https://www.genecards.org/cgi-bin/carddisp.pl?gene=GNAQ
LINC00540	Long Intergenic Non-Protein Coding RNA 540	RNA Gene	15	GC13P021974	7.05316	https://www.genecards.org/cgi-bin/carddisp.pl?gene=LINC00540
GPT	Glutamic--Pyruvic Transaminase	Protein Coding	40	GC08P144502	7.04573	https://www.genecards.org/cgi-bin/carddisp.pl?gene=GPT
PRKAR1A	Protein Kinase CAMP-Dependent Type I Regulatory Subunit Alpha	Protein Coding	50	GC17P068744	6.98007	https://www.genecards.org/cgi-bin/carddisp.pl?gene=PRKAR1A
AGT	Angiotensinogen	Protein Coding	47	GC01M230702	6.93029	https://www.genecards.org/cgi-bin/carddisp.pl?gene=AGT
TCF20	Transcription Factor 20	Protein Coding	36	GC22M042160	6.92372	https://www.genecards.org/cgi-bin/carddisp.pl?gene=TCF20
PRL	Prolactin	Protein Coding	41	GC06M022287	6.87308	https://www.genecards.org/cgi-bin/carddisp.pl?gene=PRL
GATA4	GATA Binding Protein 4	Protein Coding	47	GC08P011676	6.86694	https://www.genecards.org/cgi-bin/carddisp.pl?gene=GATA4
PTPN22	Protein Tyrosine Phosphatase Non-Receptor Type 22	Protein Coding	46	GC01M113813	6.84706	https://www.genecards.org/cgi-bin/carddisp.pl?gene=PTPN22
SERPINA1	Serpin Family A Member 1	Protein Coding	47	GC14M094376	6.84055	https://www.genecards.org/cgi-bin/carddisp.pl?gene=SERPINA1
PECAM1	Platelet And Endothelial Cell Adhesion Molecule 1	Protein Coding	39	GC17M064319	6.80669	https://www.genecards.org/cgi-bin/carddisp.pl?gene=PECAM1
MIR516A1	MicroRNA 516a-1	RNA Gene	16	GC19P053756	6.75958	https://www.genecards.org/cgi-bin/carddisp.pl?gene=MIR516A1
SYP	Synaptophysin	Protein Coding	43	GC0XM049187	6.75642	https://www.genecards.org/cgi-bin/carddisp.pl?gene=SYP
BRCA2	BRCA2 DNA Repair Associated	Protein Coding	47	GC13P032315	6.68568	https://www.genecards.org/cgi-bin/carddisp.pl?gene=BRCA2
MT-ATP6	Mitochondrially Encoded ATP Synthase Membrane Subunit 6	Protein Coding	33	GCMTP008531	6.68153	https://www.genecards.org/cgi-bin/carddisp.pl?gene=MT-ATP6
DSP	Desmoplakin	Protein Coding	48	GC06P007541	6.67646	https://www.genecards.org/cgi-bin/carddisp.pl?gene=DSP
ITGA2	Integrin Subunit Alpha 2	Protein Coding	44	GC05P052989	6.66227	https://www.genecards.org/cgi-bin/carddisp.pl?gene=ITGA2
CMA1	Chymase 1	Protein Coding	42	GC14M024506	6.62315	https://www.genecards.org/cgi-bin/carddisp.pl?gene=CMA1
MAPT	Microtubule Associated Protein Tau	Protein Coding	48	GC17P045894	6.59419	https://www.genecards.org/cgi-bin/carddisp.pl?gene=MAPT
GLI3	GLI Family Zinc Finger 3	Protein Coding	47	GC07M041960	6.59163	https://www.genecards.org/cgi-bin/carddisp.pl?gene=GLI3
PROS1	Protein S	Protein Coding	45	GC03M093873	6.58837	https://www.genecards.org/cgi-bin/carddisp.pl?gene=PROS1
MIR486-1	MicroRNA 486-1	RNA Gene	17	GC08M041660	6.5321	https://www.genecards.org/cgi-bin/carddisp.pl?gene=MIR486-1
ZMPSTE24	Zinc Metallopeptidase STE24	Protein Coding	41	GC01P040258	6.37931	https://www.genecards.org/cgi-bin/carddisp.pl?gene=ZMPSTE24
SPTAN1	Spectrin Alpha, Non-Erythrocytic 1	Protein Coding	46	GC09P128552	6.3753	https://www.genecards.org/cgi-bin/carddisp.pl?gene=SPTAN1
ARIH1	Ariadne RBR E3 Ubiquitin Protein Ligase 1	Protein Coding	38	GC15P072474	6.32718	https://www.genecards.org/cgi-bin/carddisp.pl?gene=ARIH1
ADIPOQ	Adiponectin, C1Q And Collagen Domain Containing	Protein Coding	43	GC03P186842	6.27195	https://www.genecards.org/cgi-bin/carddisp.pl?gene=ADIPOQ
H2AC18	H2A Clustered Histone 18	Protein Coding	25	GC01M150368	6.23341	https://www.genecards.org/cgi-bin/carddisp.pl?gene=H2AC18
NOS2	Nitric Oxide Synthase 2	Protein Coding	48	GC17M027756	6.22388	https://www.genecards.org/cgi-bin/carddisp.pl?gene=NOS2
B4GALT7	Beta-1,4-Galactosyltransferase 7	Protein Coding	41	GC05P177600	6.22364	https://www.genecards.org/cgi-bin/carddisp.pl?gene=B4GALT7
CCDC86	Coiled-Coil Domain Containing 86	Protein Coding	33	GC11P060896	6.20569	https://www.genecards.org/cgi-bin/carddisp.pl?gene=CCDC86
TNNI3	Troponin I3, Cardiac Type	Protein Coding	47	GC19M055151	6.19117	https://www.genecards.org/cgi-bin/carddisp.pl?gene=TNNI3
NPPA	Natriuretic Peptide A	Protein Coding	44	GC01M011846	6.18017	https://www.genecards.org/cgi-bin/carddisp.pl?gene=NPPA
CXCL12	C-X-C Motif Chemokine Ligand 12	Protein Coding	43	GC10M044294	6.17168	https://www.genecards.org/cgi-bin/carddisp.pl?gene=CXCL12
CD4	CD4 Molecule	Protein Coding	47	GC12P006786	6.14954	https://www.genecards.org/cgi-bin/carddisp.pl?gene=CD4
LPA	Lipoprotein(A)	Protein Coding	40	GC06M160531	6.09714	https://www.genecards.org/cgi-bin/carddisp.pl?gene=LPA
MIR937	MicroRNA 937	RNA Gene	17	GC08M143812	6.09688	https://www.genecards.org/cgi-bin/carddisp.pl?gene=MIR937
ISG15	ISG15 Ubiquitin Like Modifier	Protein Coding	44	GC01P001001	5.99703	https://www.genecards.org/cgi-bin/carddisp.pl?gene=ISG15
BLVRA	Biliverdin Reductase A	Protein Coding	43	GC07P043758	5.96986	https://www.genecards.org/cgi-bin/carddisp.pl?gene=BLVRA
BMP6	Bone Morphogenetic Protein 6	Protein Coding	41	GC06P007726	5.92334	https://www.genecards.org/cgi-bin/carddisp.pl?gene=BMP6
MIR125A	MicroRNA 125a	RNA Gene	21	GC19P051720	5.90651	https://www.genecards.org/cgi-bin/carddisp.pl?gene=MIR125A
VHL	Von Hippel-Lindau Tumor Suppressor	Protein Coding	44	GC03P011430	5.89653	https://www.genecards.org/cgi-bin/carddisp.pl?gene=VHL
HIF1A	Hypoxia Inducible Factor 1 Subunit Alpha	Protein Coding	45	GC14P061695	5.89612	https://www.genecards.org/cgi-bin/carddisp.pl?gene=HIF1A
PTGDS	Prostaglandin D2 Synthase	Protein Coding	43	GC09P137026	5.86066	https://www.genecards.org/cgi-bin/carddisp.pl?gene=PTGDS
ASAH1	N-Acylsphingosine Amidohydrolase 1	Protein Coding	44	GC08M018055	5.85432	https://www.genecards.org/cgi-bin/carddisp.pl?gene=ASAH1
NEFL	Neurofilament Light Chain	Protein Coding	44	GC08M024950	5.85432	https://www.genecards.org/cgi-bin/carddisp.pl?gene=NEFL
CERK	Ceramide Kinase	Protein Coding	40	GC22M046684	5.85432	https://www.genecards.org/cgi-bin/carddisp.pl?gene=CERK
ASAH2	N-Acylsphingosine Amidohydrolase 2	Protein Coding	39	GC10M050182	5.85432	https://www.genecards.org/cgi-bin/carddisp.pl?gene=ASAH2
CYGB	Cytoglobin	Protein Coding	37	GC17M076527	5.85432	https://www.genecards.org/cgi-bin/carddisp.pl?gene=CYGB
MIR1224	MicroRNA 1224	RNA Gene	18	GC03P184241	5.85432	https://www.genecards.org/cgi-bin/carddisp.pl?gene=MIR1224
MIR1197	MicroRNA 1197	RNA Gene	13	GC14P107451	5.85432	https://www.genecards.org/cgi-bin/carddisp.pl?gene=MIR1197
MIR548M	MicroRNA 548m	RNA Gene	12	GC0XM095063	5.85432	https://www.genecards.org/cgi-bin/carddisp.pl?gene=MIR548M
ENSG00000207922		RNA Gene	6	GC03P050173	5.85432	https://www.genecards.org/cgi-bin/carddisp.pl?gene=ENSG00000207922
IL1A	Interleukin 1 Alpha	Protein Coding	41	GC02M112773	5.84736	https://www.genecards.org/cgi-bin/carddisp.pl?gene=IL1A
GAA	Alpha Glucosidase	Protein Coding	45	GC17P080101	5.82154	https://www.genecards.org/cgi-bin/carddisp.pl?gene=GAA
FLT1	Fms Related Receptor Tyrosine Kinase 1	Protein Coding	48	GC13M028300	5.79626	https://www.genecards.org/cgi-bin/carddisp.pl?gene=FLT1
MIR34A	MicroRNA 34a	RNA Gene	22	GC01M009151	5.77413	https://www.genecards.org/cgi-bin/carddisp.pl?gene=MIR34A
APOA1	Apolipoprotein A1	Protein Coding	47	GC11M116835	5.74876	https://www.genecards.org/cgi-bin/carddisp.pl?gene=APOA1
NOD2	Nucleotide Binding Oligomerization Domain Containing 2	Protein Coding	46	GC16P050693	5.71744	https://www.genecards.org/cgi-bin/carddisp.pl?gene=NOD2
LRRC56	Leucine Rich Repeat Containing 56	Protein Coding	34	GC11P000518	5.71328	https://www.genecards.org/cgi-bin/carddisp.pl?gene=LRRC56
DNMT3A	DNA Methyltransferase 3 Alpha	Protein Coding	50	GC02M025228	5.70701	https://www.genecards.org/cgi-bin/carddisp.pl?gene=DNMT3A
GABRD	Gamma-Aminobutyric Acid Type A Receptor Subunit Delta	Protein Coding	44	GC01P002019	5.68193	https://www.genecards.org/cgi-bin/carddisp.pl?gene=GABRD
PON1	Paraoxonase 1	Protein Coding	44	GC07M095297	5.68026	https://www.genecards.org/cgi-bin/carddisp.pl?gene=PON1
PTGS2	Prostaglandin-Endoperoxide Synthase 2	Protein Coding	47	GC01M186640	5.66478	https://www.genecards.org/cgi-bin/carddisp.pl?gene=PTGS2
PRF1	Perforin 1	Protein Coding	43	GC10M070597	5.61312	https://www.genecards.org/cgi-bin/carddisp.pl?gene=PRF1
PKHD1	PKHD1 Ciliary IPT Domain Containing Fibrocystin/Polyductin	Protein Coding	36	GC06M054544	5.59408	https://www.genecards.org/cgi-bin/carddisp.pl?gene=PKHD1
ATP7A	ATPase Copper Transporting Alpha	Protein Coding	44	GC0XP077956	5.58898	https://www.genecards.org/cgi-bin/carddisp.pl?gene=ATP7A
MUC1	Mucin 1, Cell Surface Associated	Protein Coding	46	GC01M155185	5.5798	https://www.genecards.org/cgi-bin/carddisp.pl?gene=MUC1
CXCL10	C-X-C Motif Chemokine Ligand 10	Protein Coding	42	GC04M076021	5.57935	https://www.genecards.org/cgi-bin/carddisp.pl?gene=CXCL10
CNNM2	Cyclin And CBS Domain Divalent Metal Cation Transport Mediator 2	Protein Coding	41	GC10P102918	5.57016	https://www.genecards.org/cgi-bin/carddisp.pl?gene=CNNM2
STARD13	StAR Related Lipid Transfer Domain Containing 13	Protein Coding	39	GC13M033103	5.57016	https://www.genecards.org/cgi-bin/carddisp.pl?gene=STARD13
RBP4	Retinol Binding Protein 4	Protein Coding	43	GC10M093591	5.53835	https://www.genecards.org/cgi-bin/carddisp.pl?gene=RBP4
SSTR1	Somatostatin Receptor 1	Protein Coding	42	GC14P038207	5.53482	https://www.genecards.org/cgi-bin/carddisp.pl?gene=SSTR1
JAK2	Janus Kinase 2	Protein Coding	51	GC09P004985	5.50992	https://www.genecards.org/cgi-bin/carddisp.pl?gene=JAK2
MSX2	Msh Homeobox 2	Protein Coding	46	GC05P174724	5.47922	https://www.genecards.org/cgi-bin/carddisp.pl?gene=MSX2
IL2	Interleukin 2	Protein Coding	43	GC04M122451	5.47407	https://www.genecards.org/cgi-bin/carddisp.pl?gene=IL2
USP18	Ubiquitin Specific Peptidase 18	Protein Coding	40	GC22P018149	5.46314	https://www.genecards.org/cgi-bin/carddisp.pl?gene=USP18
RBBP8	RB Binding Protein 8, Endonuclease	Protein Coding	43	GC18P022798	5.44916	https://www.genecards.org/cgi-bin/carddisp.pl?gene=RBBP8
ALOX5AP	Arachidonate 5-Lipoxygenase Activating Protein	Protein Coding	43	GC13P030713	5.42926	https://www.genecards.org/cgi-bin/carddisp.pl?gene=ALOX5AP
VIM	Vimentin	Protein Coding	48	GC10P017227	5.4141	https://www.genecards.org/cgi-bin/carddisp.pl?gene=VIM
DHFR	Dihydrofolate Reductase	Protein Coding	47	GC05M080626	5.4111	https://www.genecards.org/cgi-bin/carddisp.pl?gene=DHFR
RETN	Resistin	Protein Coding	41	GC19P007669	5.39449	https://www.genecards.org/cgi-bin/carddisp.pl?gene=RETN
AGMO	Alkylglycerol Monooxygenase	Protein Coding	32	GC07M015117	5.39289	https://www.genecards.org/cgi-bin/carddisp.pl?gene=AGMO
MEFV	MEFV Innate Immuity Regulator, Pyrin	Protein Coding	42	GC16M005056	5.36887	https://www.genecards.org/cgi-bin/carddisp.pl?gene=MEFV
TTR	Transthyretin	Protein Coding	47	GC18P031557	5.34398	https://www.genecards.org/cgi-bin/carddisp.pl?gene=TTR
CEP290	Centrosomal Protein 290	Protein Coding	39	GC12M088049	5.29435	https://www.genecards.org/cgi-bin/carddisp.pl?gene=CEP290
NPHP3	Nephrocystin 3	Protein Coding	37	GC03M132683	5.29435	https://www.genecards.org/cgi-bin/carddisp.pl?gene=NPHP3
EGF	Epidermal Growth Factor	Protein Coding	48	GC04P109912	5.28632	https://www.genecards.org/cgi-bin/carddisp.pl?gene=EGF
RELA	RELA Proto-Oncogene, NF-KB Subunit	Protein Coding	49	GC11M065653	5.2732	https://www.genecards.org/cgi-bin/carddisp.pl?gene=RELA
MSH6	MutS Homolog 6	Protein Coding	48	GC02P047695	5.26257	https://www.genecards.org/cgi-bin/carddisp.pl?gene=MSH6
TF	Transferrin	Protein Coding	47	GC03P133666	5.24863	https://www.genecards.org/cgi-bin/carddisp.pl?gene=TF
MIR30B	MicroRNA 30b	RNA Gene	20	GC08M134800	5.2477	https://www.genecards.org/cgi-bin/carddisp.pl?gene=MIR30B
PCSK9	Proprotein Convertase Subtilisin/Kexin Type 9	Protein Coding	48	GC01P055039	5.24299	https://www.genecards.org/cgi-bin/carddisp.pl?gene=PCSK9
ERCC8	ERCC Excision Repair 8, CSA Ubiquitin Ligase Complex Subunit	Protein Coding	40	GC05M060882	5.22655	https://www.genecards.org/cgi-bin/carddisp.pl?gene=ERCC8
PLA2G7	Phospholipase A2 Group VII	Protein Coding	47	GC06M054479	5.21759	https://www.genecards.org/cgi-bin/carddisp.pl?gene=PLA2G7
THBD	Thrombomodulin	Protein Coding	42	GC20M023026	5.19675	https://www.genecards.org/cgi-bin/carddisp.pl?gene=THBD
KLLN	Killin, P53 Regulated DNA Replication Inhibitor	Protein Coding	28	GC10M087860	5.19631	https://www.genecards.org/cgi-bin/carddisp.pl?gene=KLLN
FCGR2A	Fc Fragment Of IgG Receptor IIa	Protein Coding	44	GC01P161505	5.1866	https://www.genecards.org/cgi-bin/carddisp.pl?gene=FCGR2A
GREM1	Gremlin 1, DAN Family BMP Antagonist	Protein Coding	41	GC15P034335	5.1855	https://www.genecards.org/cgi-bin/carddisp.pl?gene=GREM1
MBTPS2	Membrane Bound Transcription Factor Peptidase, Site 2	Protein Coding	42	GC0XP021839	5.17775	https://www.genecards.org/cgi-bin/carddisp.pl?gene=MBTPS2
TENT5A	Terminal Nucleotidyltransferase 5A	Protein Coding	29	GC06M081495	5.17775	https://www.genecards.org/cgi-bin/carddisp.pl?gene=TENT5A
STAT3	Signal Transducer And Activator Of Transcription 3	Protein Coding	50	GC17M042313	5.16424	https://www.genecards.org/cgi-bin/carddisp.pl?gene=STAT3
MMP7	Matrix Metallopeptidase 7	Protein Coding	47	GC11M102425	5.15733	https://www.genecards.org/cgi-bin/carddisp.pl?gene=MMP7
PGR	Progesterone Receptor	Protein Coding	48	GC11M101030	5.14439	https://www.genecards.org/cgi-bin/carddisp.pl?gene=PGR
VKORC1	Vitamin K Epoxide Reductase Complex Subunit 1	Protein Coding	45	GC16M032977	5.13755	https://www.genecards.org/cgi-bin/carddisp.pl?gene=VKORC1
HDAC9	Histone Deacetylase 9	Protein Coding	45	GC07P018086	5.13538	https://www.genecards.org/cgi-bin/carddisp.pl?gene=HDAC9
RIN2	Ras And Rab Interactor 2	Protein Coding	41	GC20P019759	5.1212	https://www.genecards.org/cgi-bin/carddisp.pl?gene=RIN2
BMPR1A	Bone Morphogenetic Protein Receptor Type 1A	Protein Coding	48	GC10P087735	5.10554	https://www.genecards.org/cgi-bin/carddisp.pl?gene=BMPR1A
IL12A	Interleukin 12A	Protein Coding	41	GC03P159988	5.05797	https://www.genecards.org/cgi-bin/carddisp.pl?gene=IL12A
MED12	Mediator Complex Subunit 12	Protein Coding	43	GC0XP071118	5.02527	https://www.genecards.org/cgi-bin/carddisp.pl?gene=MED12
SMARCA4	SWI/SNF Related, Matrix Associated, Actin Dependent Regulator Of Chromatin, Subfamily A, Member 4	Protein Coding	47	GC19P010932	5.02053	https://www.genecards.org/cgi-bin/carddisp.pl?gene=SMARCA4
GAPDH	Glyceraldehyde-3-Phosphate Dehydrogenase	Protein Coding	46	GC12P015352	5.01499	https://www.genecards.org/cgi-bin/carddisp.pl?gene=GAPDH
PDGFRB	Platelet Derived Growth Factor Receptor Beta	Protein Coding	52	GC05M150113	5.01301	https://www.genecards.org/cgi-bin/carddisp.pl?gene=PDGFRB
MIR10A	MicroRNA 10a	RNA Gene	21	GC17M048579	4.98606	https://www.genecards.org/cgi-bin/carddisp.pl?gene=MIR10A
LOXL1	Lysyl Oxidase Like 1	Protein Coding	41	GC15P073925	4.97942	https://www.genecards.org/cgi-bin/carddisp.pl?gene=LOXL1
TLR2	Toll Like Receptor 2	Protein Coding	49	GC04P153684	4.96599	https://www.genecards.org/cgi-bin/carddisp.pl?gene=TLR2
PRKCSH	Protein Kinase C Substrate 80K-H	Protein Coding	42	GC19P011435	4.93945	https://www.genecards.org/cgi-bin/carddisp.pl?gene=PRKCSH
PMS2	PMS1 Homolog 2, Mismatch Repair System Component	Protein Coding	47	GC07M005973	4.88916	https://www.genecards.org/cgi-bin/carddisp.pl?gene=PMS2
LOC102723566	Uncharacterized LOC102723566	RNA Gene	10	GC09P127816	4.88248	https://www.genecards.org/cgi-bin/carddisp.pl?gene=LOC102723566
COL4A2-AS1	COL4A2 Antisense RNA 1	RNA Gene	12	GC13M110502	4.8799	https://www.genecards.org/cgi-bin/carddisp.pl?gene=COL4A2-AS1
ALPL	Alkaline Phosphatase, Biomineralization Associated	Protein Coding	48	GC01P021508	4.85718	https://www.genecards.org/cgi-bin/carddisp.pl?gene=ALPL
JMJD1C	Jumonji Domain Containing 1C	Protein Coding	39	GC10M063167	4.85622	https://www.genecards.org/cgi-bin/carddisp.pl?gene=JMJD1C
NPY	Neuropeptide Y	Protein Coding	44	GC07P024290	4.83883	https://www.genecards.org/cgi-bin/carddisp.pl?gene=NPY
RHOA	Ras Homolog Family Member A	Protein Coding	45	GC03M049359	4.82999	https://www.genecards.org/cgi-bin/carddisp.pl?gene=RHOA
CHD7	Chromodomain Helicase DNA Binding Protein 7	Protein Coding	44	GC08P060678	4.82936	https://www.genecards.org/cgi-bin/carddisp.pl?gene=CHD7
LSM11	LSM11, U7 Small Nuclear RNA Associated	Protein Coding	33	GC05P157743	4.82538	https://www.genecards.org/cgi-bin/carddisp.pl?gene=LSM11
RNU7-1	RNA, U7 Small Nuclear 1	RNA Gene	13	GC12P015385	4.82538	https://www.genecards.org/cgi-bin/carddisp.pl?gene=RNU7-1
TNFRSF11B	TNF Receptor Superfamily Member 11b	Protein Coding	45	GC08M118923	4.82396	https://www.genecards.org/cgi-bin/carddisp.pl?gene=TNFRSF11B
GGCX	Gamma-Glutamyl Carboxylase	Protein Coding	45	GC02M085544	4.82286	https://www.genecards.org/cgi-bin/carddisp.pl?gene=GGCX
PIGN	Phosphatidylinositol Glycan Anchor Biosynthesis Class N	Protein Coding	39	GC18M061905	4.81079	https://www.genecards.org/cgi-bin/carddisp.pl?gene=PIGN
CSF3	Colony Stimulating Factor 3	Protein Coding	37	GC17P040015	4.79064	https://www.genecards.org/cgi-bin/carddisp.pl?gene=CSF3
MIR20A	MicroRNA 20a	RNA Gene	19	GC13P091495	4.78795	https://www.genecards.org/cgi-bin/carddisp.pl?gene=MIR20A
IFT172	Intraflagellar Transport 172	Protein Coding	38	GC02M027827	4.78201	https://www.genecards.org/cgi-bin/carddisp.pl?gene=IFT172
GP1BB	Glycoprotein Ib Platelet Subunit Beta	Protein Coding	40	GC22P029051	4.77433	https://www.genecards.org/cgi-bin/carddisp.pl?gene=GP1BB
KMT2E	Lysine Methyltransferase 2E (Inactive)	Protein Coding	38	GC07P104950	4.76199	https://www.genecards.org/cgi-bin/carddisp.pl?gene=KMT2E
SEC63	SEC63 Homolog, Protein Translocation Regulator	Protein Coding	42	GC06M107867	4.75983	https://www.genecards.org/cgi-bin/carddisp.pl?gene=SEC63
ACVR1	Activin A Receptor Type 1	Protein Coding	49	GC02M157736	4.75708	https://www.genecards.org/cgi-bin/carddisp.pl?gene=ACVR1
ACE2	Angiotensin Converting Enzyme 2	Protein Coding	47	GC0XM015494	4.73562	https://www.genecards.org/cgi-bin/carddisp.pl?gene=ACE2
DKK1	Dickkopf WNT Signaling Pathway Inhibitor 1	Protein Coding	43	GC10P052314	4.73001	https://www.genecards.org/cgi-bin/carddisp.pl?gene=DKK1
IGF2	Insulin Like Growth Factor 2	Protein Coding	45	GC11M002130	4.71019	https://www.genecards.org/cgi-bin/carddisp.pl?gene=IGF2
SOS1	SOS Ras/Rac Guanine Nucleotide Exchange Factor 1	Protein Coding	46	GC02M038981	4.69724	https://www.genecards.org/cgi-bin/carddisp.pl?gene=SOS1
PPARG	Peroxisome Proliferator Activated Receptor Gamma	Protein Coding	50	GC03P012287	4.68821	https://www.genecards.org/cgi-bin/carddisp.pl?gene=PPARG
IL4	Interleukin 4	Protein Coding	43	GC05P132673	4.63893	https://www.genecards.org/cgi-bin/carddisp.pl?gene=IL4
TINF2	TERF1 Interacting Nuclear Factor 2	Protein Coding	40	GC14M024244	4.63144	https://www.genecards.org/cgi-bin/carddisp.pl?gene=TINF2
NES	Nestin	Protein Coding	39	GC01M156668	4.6299	https://www.genecards.org/cgi-bin/carddisp.pl?gene=NES
SETD2	SET Domain Containing 2, Histone Lysine Methyltransferase	Protein Coding	45	GC03M047033	4.60602	https://www.genecards.org/cgi-bin/carddisp.pl?gene=SETD2
RB1	RB Transcriptional Corepressor 1	Protein Coding	46	GC13P048303	4.58275	https://www.genecards.org/cgi-bin/carddisp.pl?gene=RB1
USF3	Upstream Transcription Factor Family Member 3	Protein Coding	25	GC03M113649	4.57663	https://www.genecards.org/cgi-bin/carddisp.pl?gene=USF3
PROC	Protein C, Inactivator Of Coagulation Factors Va And VIIIa	Protein Coding	47	GC02P127418	4.56705	https://www.genecards.org/cgi-bin/carddisp.pl?gene=PROC
DICER1	Dicer 1, Ribonuclease III	Protein Coding	46	GC14M095086	4.53087	https://www.genecards.org/cgi-bin/carddisp.pl?gene=DICER1
MT-CO1	Mitochondrially Encoded Cytochrome C Oxidase I	Protein Coding	33	GCMTP005906	4.49218	https://www.genecards.org/cgi-bin/carddisp.pl?gene=MT-CO1
GTF2I	General Transcription Factor IIi	Protein Coding	41	GC07P074658	4.49179	https://www.genecards.org/cgi-bin/carddisp.pl?gene=GTF2I
CTSD	Cathepsin D	Protein Coding	49	GC11M001752	4.48953	https://www.genecards.org/cgi-bin/carddisp.pl?gene=CTSD
MT-TL1	Mitochondrially Encoded TRNA-Leu (UUA/G) 1	RNA Gene	15	GCMTP003232	4.48223	https://www.genecards.org/cgi-bin/carddisp.pl?gene=MT-TL1
IL2RA	Interleukin 2 Receptor Subunit Alpha	Protein Coding	48	GC10M006010	4.46238	https://www.genecards.org/cgi-bin/carddisp.pl?gene=IL2RA
FN1	Fibronectin 1	Protein Coding	48	GC02M215360	4.4522	https://www.genecards.org/cgi-bin/carddisp.pl?gene=FN1
HGF	Hepatocyte Growth Factor	Protein Coding	50	GC07M081699	4.44877	https://www.genecards.org/cgi-bin/carddisp.pl?gene=HGF
PF4	Platelet Factor 4	Protein Coding	39	GC04M073980	4.44824	https://www.genecards.org/cgi-bin/carddisp.pl?gene=PF4
IL18	Interleukin 18	Protein Coding	41	GC11M112143	4.41675	https://www.genecards.org/cgi-bin/carddisp.pl?gene=IL18
RET	Ret Proto-Oncogene	Protein Coding	51	GC10P043081	4.39877	https://www.genecards.org/cgi-bin/carddisp.pl?gene=RET
KDM4C	Lysine Demethylase 4C	Protein Coding	40	GC09P006720	4.3791	https://www.genecards.org/cgi-bin/carddisp.pl?gene=KDM4C
ERBB2	Erb-B2 Receptor Tyrosine Kinase 2	Protein Coding	52	GC17P039687	4.37114	https://www.genecards.org/cgi-bin/carddisp.pl?gene=ERBB2
HLA-DQA1	Major Histocompatibility Complex, Class II, DQ Alpha 1	Protein Coding	41	GC06P064167	4.3647	https://www.genecards.org/cgi-bin/carddisp.pl?gene=HLA-DQA1
CD34	CD34 Molecule	Protein Coding	41	GC01M207880	4.36278	https://www.genecards.org/cgi-bin/carddisp.pl?gene=CD34
SYNGAP1	Synaptic Ras GTPase Activating Protein 1	Protein Coding	43	GC06P033419	4.36004	https://www.genecards.org/cgi-bin/carddisp.pl?gene=SYNGAP1
MTOR	Mechanistic Target Of Rapamycin Kinase	Protein Coding	52	GC01M011106	4.35987	https://www.genecards.org/cgi-bin/carddisp.pl?gene=MTOR
ABHD16A	Abhydrolase Domain Containing 16A, Phospholipase	Protein Coding	33	GC06M054182	4.35232	https://www.genecards.org/cgi-bin/carddisp.pl?gene=ABHD16A
KNG1	Kininogen 1	Protein Coding	43	GC03P186717	4.33385	https://www.genecards.org/cgi-bin/carddisp.pl?gene=KNG1
GGT1	Gamma-Glutamyltransferase 1	Protein Coding	46	GC22P024583	4.32251	https://www.genecards.org/cgi-bin/carddisp.pl?gene=GGT1
GSK3B	Glycogen Synthase Kinase 3 Beta	Protein Coding	48	GC03M119821	4.31274	https://www.genecards.org/cgi-bin/carddisp.pl?gene=GSK3B
RUNX2	RUNX Family Transcription Factor 2	Protein Coding	46	GC06P064370	4.28928	https://www.genecards.org/cgi-bin/carddisp.pl?gene=RUNX2
CALCA	Calcitonin Related Polypeptide Alpha	Protein Coding	41	GC11M014945	4.28928	https://www.genecards.org/cgi-bin/carddisp.pl?gene=CALCA
AGTR2	Angiotensin II Receptor Type 2	Protein Coding	41	GC0XP116170	4.2845	https://www.genecards.org/cgi-bin/carddisp.pl?gene=AGTR2
PLOD3	Procollagen-Lysine,2-Oxoglutarate 5-Dioxygenase 3	Protein Coding	44	GC07M101205	4.25488	https://www.genecards.org/cgi-bin/carddisp.pl?gene=PLOD3
ALDH2	Aldehyde Dehydrogenase 2 Family Member	Protein Coding	48	GC12P111766	4.24784	https://www.genecards.org/cgi-bin/carddisp.pl?gene=ALDH2
ABCC8	ATP Binding Cassette Subfamily C Member 8	Protein Coding	44	GC11M017392	4.23946	https://www.genecards.org/cgi-bin/carddisp.pl?gene=ABCC8
ADCY10	Adenylate Cyclase 10	Protein Coding	43	GC01M167809	4.23826	https://www.genecards.org/cgi-bin/carddisp.pl?gene=ADCY10
CD36	CD36 Molecule	Protein Coding	46	GC07P080369	4.23767	https://www.genecards.org/cgi-bin/carddisp.pl?gene=CD36
KDM1A	Lysine Demethylase 1A	Protein Coding	45	GC01P023019	4.23521	https://www.genecards.org/cgi-bin/carddisp.pl?gene=KDM1A
MIR122	MicroRNA 122	RNA Gene	21	GC18P058451	4.20682	https://www.genecards.org/cgi-bin/carddisp.pl?gene=MIR122
CA1	Carbonic Anhydrase 1	Protein Coding	44	GC08M085327	4.17676	https://www.genecards.org/cgi-bin/carddisp.pl?gene=CA1
CGA	Glycoprotein Hormones, Alpha Polypeptide	Protein Coding	41	GC06M087085	4.16994	https://www.genecards.org/cgi-bin/carddisp.pl?gene=CGA
ABCC6	ATP Binding Cassette Subfamily C Member 6	Protein Coding	44	GC16M016148	4.16223	https://www.genecards.org/cgi-bin/carddisp.pl?gene=ABCC6
SEMA3E	Semaphorin 3E	Protein Coding	41	GC07M083363	4.15566	https://www.genecards.org/cgi-bin/carddisp.pl?gene=SEMA3E
CASR	Calcium Sensing Receptor	Protein Coding	48	GC03P122183	4.15352	https://www.genecards.org/cgi-bin/carddisp.pl?gene=CASR
BDNF	Brain Derived Neurotrophic Factor	Protein Coding	45	GC11M027654	4.15118	https://www.genecards.org/cgi-bin/carddisp.pl?gene=BDNF
MEN1	Menin 1	Protein Coding	44	GC11M064803	4.14342	https://www.genecards.org/cgi-bin/carddisp.pl?gene=MEN1
SELL	Selectin L	Protein Coding	41	GC01M169690	4.13338	https://www.genecards.org/cgi-bin/carddisp.pl?gene=SELL
CCND1	Cyclin D1	Protein Coding	50	GC11P069641	4.12033	https://www.genecards.org/cgi-bin/carddisp.pl?gene=CCND1
INS	Insulin	Protein Coding	45	GC11M002159	4.11897	https://www.genecards.org/cgi-bin/carddisp.pl?gene=INS
SOD1	Superoxide Dismutase 1	Protein Coding	50	GC21P031659	4.11419	https://www.genecards.org/cgi-bin/carddisp.pl?gene=SOD1
LOXL2	Lysyl Oxidase Like 2	Protein Coding	43	GC08M023296	4.11125	https://www.genecards.org/cgi-bin/carddisp.pl?gene=LOXL2
DES	Desmin	Protein Coding	45	GC02P219418	4.09841	https://www.genecards.org/cgi-bin/carddisp.pl?gene=DES
IL17A	Interleukin 17A	Protein Coding	40	GC06P052186	4.09624	https://www.genecards.org/cgi-bin/carddisp.pl?gene=IL17A
DNM2	Dynamin 2	Protein Coding	48	GC19P010718	4.09259	https://www.genecards.org/cgi-bin/carddisp.pl?gene=DNM2
CA2	Carbonic Anhydrase 2	Protein Coding	49	GC08P085463	4.08668	https://www.genecards.org/cgi-bin/carddisp.pl?gene=CA2
SST	Somatostatin	Protein Coding	40	GC03M187668	4.08517	https://www.genecards.org/cgi-bin/carddisp.pl?gene=SST
MAP1B	Microtubule Associated Protein 1B	Protein Coding	43	GC05P072107	4.06344	https://www.genecards.org/cgi-bin/carddisp.pl?gene=MAP1B
CACNA1D	Calcium Voltage-Gated Channel Subunit Alpha1 D	Protein Coding	45	GC03P053328	4.06151	https://www.genecards.org/cgi-bin/carddisp.pl?gene=CACNA1D
APP	Amyloid Beta Precursor Protein	Protein Coding	49	GC21M025880	4.05258	https://www.genecards.org/cgi-bin/carddisp.pl?gene=APP
KLF4	Kruppel Like Factor 4	Protein Coding	43	GC09M107484	4.03428	https://www.genecards.org/cgi-bin/carddisp.pl?gene=KLF4
MB	Myoglobin	Protein Coding	42	GC22M035606	4.02586	https://www.genecards.org/cgi-bin/carddisp.pl?gene=MB
F13B	Coagulation Factor XIII B Chain	Protein Coding	39	GC01M197008	4.02226	https://www.genecards.org/cgi-bin/carddisp.pl?gene=F13B
JAG1	Jagged Canonical Notch Ligand 1	Protein Coding	48	GC20M010637	4.01119	https://www.genecards.org/cgi-bin/carddisp.pl?gene=JAG1
NSD1	Nuclear Receptor Binding SET Domain Protein 1	Protein Coding	41	GC05P177134	4.00425	https://www.genecards.org/cgi-bin/carddisp.pl?gene=NSD1
DPYSL5	Dihydropyrimidinase Like 5	Protein Coding	38	GC02P026847	4.00148	https://www.genecards.org/cgi-bin/carddisp.pl?gene=DPYSL5
GSTO1	Glutathione S-Transferase Omega 1	Protein Coding	42	GC10P104235	3.98101	https://www.genecards.org/cgi-bin/carddisp.pl?gene=GSTO1
GSTP1	Glutathione S-Transferase Pi 1	Protein Coding	48	GC11P067583	3.94817	https://www.genecards.org/cgi-bin/carddisp.pl?gene=GSTP1
CD40LG	CD40 Ligand	Protein Coding	45	GC0XP136649	3.92308	https://www.genecards.org/cgi-bin/carddisp.pl?gene=CD40LG
MIR143	MicroRNA 143	RNA Gene	22	GC05P149410	3.91726	https://www.genecards.org/cgi-bin/carddisp.pl?gene=MIR143
CCL3	C-C Motif Chemokine Ligand 3	Protein Coding	37	GC17M036088	3.91498	https://www.genecards.org/cgi-bin/carddisp.pl?gene=CCL3
GP6	Glycoprotein VI Platelet	Protein Coding	43	GC19M055013	3.90917	https://www.genecards.org/cgi-bin/carddisp.pl?gene=GP6
KCNMA1	Potassium Calcium-Activated Channel Subfamily M Alpha 1	Protein Coding	48	GC10M076869	3.90674	https://www.genecards.org/cgi-bin/carddisp.pl?gene=KCNMA1
CXCR4	C-X-C Motif Chemokine Receptor 4	Protein Coding	50	GC02M136114	3.89604	https://www.genecards.org/cgi-bin/carddisp.pl?gene=CXCR4
IL23R	Interleukin 23 Receptor	Protein Coding	42	GC01P067138	3.89039	https://www.genecards.org/cgi-bin/carddisp.pl?gene=IL23R
TNFRSF11A	TNF Receptor Superfamily Member 11a	Protein Coding	43	GC18P062325	3.8651	https://www.genecards.org/cgi-bin/carddisp.pl?gene=TNFRSF11A
TCN2	Transcobalamin 2	Protein Coding	42	GC22P030606	3.86506	https://www.genecards.org/cgi-bin/carddisp.pl?gene=TCN2
MIR146A	MicroRNA 146a	RNA Gene	22	GC05P160485	3.86092	https://www.genecards.org/cgi-bin/carddisp.pl?gene=MIR146A
SLC25A24	Solute Carrier Family 25 Member 24	Protein Coding	42	GC01M108134	3.84641	https://www.genecards.org/cgi-bin/carddisp.pl?gene=SLC25A24
MYD88	MYD88 Innate Immune Signal Transduction Adaptor	Protein Coding	47	GC03P038139	3.84458	https://www.genecards.org/cgi-bin/carddisp.pl?gene=MYD88
TNC	Tenascin C	Protein Coding	47	GC09M115019	3.84149	https://www.genecards.org/cgi-bin/carddisp.pl?gene=TNC
JUN	Jun Proto-Oncogene, AP-1 Transcription Factor Subunit	Protein Coding	47	GC01M058780	3.83252	https://www.genecards.org/cgi-bin/carddisp.pl?gene=JUN
THBS1	Thrombospondin 1	Protein Coding	43	GC15P039581	3.81179	https://www.genecards.org/cgi-bin/carddisp.pl?gene=THBS1
IFT140	Intraflagellar Transport 140	Protein Coding	39	GC16M004773	3.80336	https://www.genecards.org/cgi-bin/carddisp.pl?gene=IFT140
IFT74	Intraflagellar Transport 74	Protein Coding	36	GC09P026947	3.80336	https://www.genecards.org/cgi-bin/carddisp.pl?gene=IFT74
MYH3	Myosin Heavy Chain 3	Protein Coding	42	GC17M010628	3.80285	https://www.genecards.org/cgi-bin/carddisp.pl?gene=MYH3
POSTN	Periostin	Protein Coding	41	GC13M037562	3.80062	https://www.genecards.org/cgi-bin/carddisp.pl?gene=POSTN
GRIN2B	Glutamate Ionotropic Receptor NMDA Type Subunit 2B	Protein Coding	49	GC12M013437	3.78773	https://www.genecards.org/cgi-bin/carddisp.pl?gene=GRIN2B
MAPK3	Mitogen-Activated Protein Kinase 3	Protein Coding	47	GC16M032843	3.77249	https://www.genecards.org/cgi-bin/carddisp.pl?gene=MAPK3
EZH2	Enhancer Of Zeste 2 Polycomb Repressive Complex 2 Subunit	Protein Coding	52	GC07M148807	3.76922	https://www.genecards.org/cgi-bin/carddisp.pl?gene=EZH2
FBLN2	Fibulin 2	Protein Coding	41	GC03P013565	3.75995	https://www.genecards.org/cgi-bin/carddisp.pl?gene=FBLN2
NFKB1	Nuclear Factor Kappa B Subunit 1	Protein Coding	50	GC04P102501	3.7293	https://www.genecards.org/cgi-bin/carddisp.pl?gene=NFKB1
PARP1	Poly(ADP-Ribose) Polymerase 1	Protein Coding	47	GC01M226360	3.72668	https://www.genecards.org/cgi-bin/carddisp.pl?gene=PARP1
PMM2	Phosphomannomutase 2	Protein Coding	44	GC16P008788	3.72657	https://www.genecards.org/cgi-bin/carddisp.pl?gene=PMM2
CPB2	Carboxypeptidase B2	Protein Coding	43	GC13M046053	3.72234	https://www.genecards.org/cgi-bin/carddisp.pl?gene=CPB2
BET1L	Bet1 Golgi Vesicular Membrane Trafficking Protein Like	Protein Coding	34	GC11M001740	3.71668	https://www.genecards.org/cgi-bin/carddisp.pl?gene=BET1L
HLA-A	Major Histocompatibility Complex, Class I, A	Protein Coding	45	GC06P064092	3.70946	https://www.genecards.org/cgi-bin/carddisp.pl?gene=HLA-A
COL2A1	Collagen Type II Alpha 1 Chain	Protein Coding	47	GC12M047972	3.69296	https://www.genecards.org/cgi-bin/carddisp.pl?gene=COL2A1
MIR155	MicroRNA 155	RNA Gene	18	GC21P025573	3.67057	https://www.genecards.org/cgi-bin/carddisp.pl?gene=MIR155
S100A9	S100 Calcium Binding Protein A9	Protein Coding	40	GC01P153357	3.65033	https://www.genecards.org/cgi-bin/carddisp.pl?gene=S100A9
VTN	Vitronectin	Protein Coding	41	GC17M032325	3.63266	https://www.genecards.org/cgi-bin/carddisp.pl?gene=VTN
MIF	Macrophage Migration Inhibitory Factor	Protein Coding	47	GC22P023894	3.61431	https://www.genecards.org/cgi-bin/carddisp.pl?gene=MIF
TNFSF11	TNF Superfamily Member 11	Protein Coding	45	GC13P042562	3.61247	https://www.genecards.org/cgi-bin/carddisp.pl?gene=TNFSF11
RAF1	Raf-1 Proto-Oncogene, Serine/Threonine Kinase	Protein Coding	52	GC03M012583	3.61194	https://www.genecards.org/cgi-bin/carddisp.pl?gene=RAF1
LOXL4	Lysyl Oxidase Like 4	Protein Coding	41	GC10M098247	3.6061	https://www.genecards.org/cgi-bin/carddisp.pl?gene=LOXL4
F11	Coagulation Factor XI	Protein Coding	44	GC04P186265	3.60129	https://www.genecards.org/cgi-bin/carddisp.pl?gene=F11
NFE2L2	Nuclear Factor, Erythroid 2 Like 2	Protein Coding	47	GC02M177227	3.59901	https://www.genecards.org/cgi-bin/carddisp.pl?gene=NFE2L2
HPN	Hepsin	Protein Coding	42	GC19P035040	3.5959	https://www.genecards.org/cgi-bin/carddisp.pl?gene=HPN
ENPP1	Ectonucleotide Pyrophosphatase/Phosphodiesterase 1	Protein Coding	45	GC06P131808	3.57297	https://www.genecards.org/cgi-bin/carddisp.pl?gene=ENPP1
PLCL1	Phospholipase C Like 1 (Inactive)	Protein Coding	37	GC02P197804	3.56224	https://www.genecards.org/cgi-bin/carddisp.pl?gene=PLCL1
BOLL	Boule Homolog, RNA Binding Protein	Protein Coding	36	GC02M197726	3.56224	https://www.genecards.org/cgi-bin/carddisp.pl?gene=BOLL
FUNDC2	FUN14 Domain Containing 2	Protein Coding	33	GC0XP155025	3.56144	https://www.genecards.org/cgi-bin/carddisp.pl?gene=FUNDC2
OFD1	OFD1 Centriole And Centriolar Satellite Protein	Protein Coding	41	GC0XP013734	3.524	https://www.genecards.org/cgi-bin/carddisp.pl?gene=OFD1
MKS1	MKS Transition Zone Complex Subunit 1	Protein Coding	39	GC17M058205	3.524	https://www.genecards.org/cgi-bin/carddisp.pl?gene=MKS1
TMEM67	Transmembrane Protein 67	Protein Coding	36	GC08P093754	3.524	https://www.genecards.org/cgi-bin/carddisp.pl?gene=TMEM67
EWSR1	EWS RNA Binding Protein 1	Protein Coding	43	GC22P029816	3.50785	https://www.genecards.org/cgi-bin/carddisp.pl?gene=EWSR1
CCL5	C-C Motif Chemokine Ligand 5	Protein Coding	41	GC17M035871	3.48191	https://www.genecards.org/cgi-bin/carddisp.pl?gene=CCL5
TEK	TEK Receptor Tyrosine Kinase	Protein Coding	48	GC09P027109	3.43858	https://www.genecards.org/cgi-bin/carddisp.pl?gene=TEK
SEC11B	SEC11 Homolog B, Signal Peptidase Complex Subunit (Pseudogene)	Pseudogene	13	GC08M054522	3.43786	https://www.genecards.org/cgi-bin/carddisp.pl?gene=SEC11B
DOCK6	Dedicator Of Cytokinesis 6	Protein Coding	39	GC19M011199	3.43359	https://www.genecards.org/cgi-bin/carddisp.pl?gene=DOCK6
CYP2C19	Cytochrome P450 Family 2 Subfamily C Member 19	Protein Coding	47	GC10P094762	3.43194	https://www.genecards.org/cgi-bin/carddisp.pl?gene=CYP2C19
XDH	Xanthine Dehydrogenase	Protein Coding	45	GC02M031334	3.42987	https://www.genecards.org/cgi-bin/carddisp.pl?gene=XDH
IL1RN	Interleukin 1 Receptor Antagonist	Protein Coding	46	GC02P118662	3.41306	https://www.genecards.org/cgi-bin/carddisp.pl?gene=IL1RN
APOA2	Apolipoprotein A2	Protein Coding	42	GC01M161222	3.40585	https://www.genecards.org/cgi-bin/carddisp.pl?gene=APOA2
MID1	Midline 1	Protein Coding	41	GC0XM010445	3.38675	https://www.genecards.org/cgi-bin/carddisp.pl?gene=MID1
FOXP3	Forkhead Box P3	Protein Coding	45	GC0XM049250	3.37545	https://www.genecards.org/cgi-bin/carddisp.pl?gene=FOXP3
MYC	MYC Proto-Oncogene, BHLH Transcription Factor	Protein Coding	49	GC08P127735	3.36796	https://www.genecards.org/cgi-bin/carddisp.pl?gene=MYC
PDPN	Podoplanin	Protein Coding	39	GC01P013583	3.36595	https://www.genecards.org/cgi-bin/carddisp.pl?gene=PDPN
SLC2A9	Solute Carrier Family 2 Member 9	Protein Coding	44	GC04M009772	3.36356	https://www.genecards.org/cgi-bin/carddisp.pl?gene=SLC2A9
ATP6V0A2	ATPase H+ Transporting V0 Subunit A2	Protein Coding	43	GC12P123712	3.35182	https://www.genecards.org/cgi-bin/carddisp.pl?gene=ATP6V0A2
TLN1	Talin 1	Protein Coding	40	GC09M035696	3.35024	https://www.genecards.org/cgi-bin/carddisp.pl?gene=TLN1
FGF23	Fibroblast Growth Factor 23	Protein Coding	43	GC12M004368	3.34088	https://www.genecards.org/cgi-bin/carddisp.pl?gene=FGF23
HMGCR	3-Hydroxy-3-Methylglutaryl-CoA Reductase	Protein Coding	44	GC05P075336	3.33761	https://www.genecards.org/cgi-bin/carddisp.pl?gene=HMGCR
OLR1	Oxidized Low Density Lipoprotein Receptor 1	Protein Coding	41	GC12M017572	3.33719	https://www.genecards.org/cgi-bin/carddisp.pl?gene=OLR1
HMGA2	High Mobility Group AT-Hook 2	Protein Coding	43	GC12P065824	3.33265	https://www.genecards.org/cgi-bin/carddisp.pl?gene=HMGA2
ESR1	Estrogen Receptor 1	Protein Coding	50	GC06P151656	3.33234	https://www.genecards.org/cgi-bin/carddisp.pl?gene=ESR1
FGF1	Fibroblast Growth Factor 1	Protein Coding	45	GC05M142555	3.33048	https://www.genecards.org/cgi-bin/carddisp.pl?gene=FGF1
FSTL1	Follistatin Like 1	Protein Coding	39	GC03M120392	3.32459	https://www.genecards.org/cgi-bin/carddisp.pl?gene=FSTL1
CYP11B2	Cytochrome P450 Family 11 Subfamily B Member 2	Protein Coding	45	GC08M142910	3.32202	https://www.genecards.org/cgi-bin/carddisp.pl?gene=CYP11B2
ABCA1	ATP Binding Cassette Subfamily A Member 1	Protein Coding	45	GC09M104781	3.32136	https://www.genecards.org/cgi-bin/carddisp.pl?gene=ABCA1
PROZ	Protein Z, Vitamin K Dependent Plasma Glycoprotein	Protein Coding	39	GC13P113158	3.30707	https://www.genecards.org/cgi-bin/carddisp.pl?gene=PROZ
ARX	Aristaless Related Homeobox	Protein Coding	41	GC0XM025003	3.30363	https://www.genecards.org/cgi-bin/carddisp.pl?gene=ARX
SLC19A1	Solute Carrier Family 19 Member 1	Protein Coding	45	GC21M045493	3.28953	https://www.genecards.org/cgi-bin/carddisp.pl?gene=SLC19A1
PSAP	Prosaposin	Protein Coding	44	GC10M071816	3.26947	https://www.genecards.org/cgi-bin/carddisp.pl?gene=PSAP
KLK1	Kallikrein 1	Protein Coding	43	GC19M050819	3.2597	https://www.genecards.org/cgi-bin/carddisp.pl?gene=KLK1
ARID1B	AT-Rich Interaction Domain 1B	Protein Coding	43	GC06P156777	3.25955	https://www.genecards.org/cgi-bin/carddisp.pl?gene=ARID1B
TBX5	T-Box Transcription Factor 5	Protein Coding	45	GC12M114353	3.25614	https://www.genecards.org/cgi-bin/carddisp.pl?gene=TBX5
TBC1D24	TBC1 Domain Family Member 24	Protein Coding	37	GC16P002475	3.25233	https://www.genecards.org/cgi-bin/carddisp.pl?gene=TBC1D24
KMT2D	Lysine Methyltransferase 2D	Protein Coding	40	GC12M049018	3.24636	https://www.genecards.org/cgi-bin/carddisp.pl?gene=KMT2D
WNT1	Wnt Family Member 1	Protein Coding	44	GC12P049053	3.23949	https://www.genecards.org/cgi-bin/carddisp.pl?gene=WNT1
PTGS1	Prostaglandin-Endoperoxide Synthase 1	Protein Coding	44	GC09P122370	3.22841	https://www.genecards.org/cgi-bin/carddisp.pl?gene=PTGS1
SP7	Sp7 Transcription Factor	Protein Coding	40	GC12M053326	3.21913	https://www.genecards.org/cgi-bin/carddisp.pl?gene=SP7
ALK	ALK Receptor Tyrosine Kinase	Protein Coding	50	GC02M029190	3.21516	https://www.genecards.org/cgi-bin/carddisp.pl?gene=ALK
MIR9-1	MicroRNA 9-1	RNA Gene	20	GC01M156420	3.21447	https://www.genecards.org/cgi-bin/carddisp.pl?gene=MIR9-1
PON2	Paraoxonase 2	Protein Coding	41	GC07M095404	3.21212	https://www.genecards.org/cgi-bin/carddisp.pl?gene=PON2
MIR6165	MicroRNA 6165	RNA Gene	9	GC17P049510	3.20563	https://www.genecards.org/cgi-bin/carddisp.pl?gene=MIR6165
MIR29A	MicroRNA 29a	RNA Gene	21	GC07M130876	3.20247	https://www.genecards.org/cgi-bin/carddisp.pl?gene=MIR29A
ANKAR	Ankyrin And Armadillo Repeat Containing	Protein Coding	31	GC02P189674	3.19656	https://www.genecards.org/cgi-bin/carddisp.pl?gene=ANKAR
NHP2	NHP2 Ribonucleoprotein	Protein Coding	42	GC05M178149	3.19542	https://www.genecards.org/cgi-bin/carddisp.pl?gene=NHP2
BMP1	Bone Morphogenetic Protein 1	Protein Coding	45	GC08P022164	3.19403	https://www.genecards.org/cgi-bin/carddisp.pl?gene=BMP1
DYNC2H1	Dynein Cytoplasmic 2 Heavy Chain 1	Protein Coding	37	GC11P103109	3.18834	https://www.genecards.org/cgi-bin/carddisp.pl?gene=DYNC2H1
ALPP	Alkaline Phosphatase, Placental	Protein Coding	44	GC02P232378	3.18336	https://www.genecards.org/cgi-bin/carddisp.pl?gene=ALPP
RYR2	Ryanodine Receptor 2	Protein Coding	46	GC01P237042	3.17277	https://www.genecards.org/cgi-bin/carddisp.pl?gene=RYR2
FGFBP2	Fibroblast Growth Factor Binding Protein 2	Protein Coding	32	GC04M015961	3.17103	https://www.genecards.org/cgi-bin/carddisp.pl?gene=FGFBP2
AXL	AXL Receptor Tyrosine Kinase	Protein Coding	50	GC19P041219	3.17027	https://www.genecards.org/cgi-bin/carddisp.pl?gene=AXL
CASP8	Caspase 8	Protein Coding	50	GC02P201233	3.16951	https://www.genecards.org/cgi-bin/carddisp.pl?gene=CASP8
CC2D2A	Coiled-Coil And C2 Domain Containing 2A	Protein Coding	37	GC04P015936	3.16098	https://www.genecards.org/cgi-bin/carddisp.pl?gene=CC2D2A
BMP2	Bone Morphogenetic Protein 2	Protein Coding	44	GC20P006696	3.14953	https://www.genecards.org/cgi-bin/carddisp.pl?gene=BMP2
VIP	Vasoactive Intestinal Peptide	Protein Coding	43	GC06P152750	3.14848	https://www.genecards.org/cgi-bin/carddisp.pl?gene=VIP
SIRT1	Sirtuin 1	Protein Coding	47	GC10P067884	3.13891	https://www.genecards.org/cgi-bin/carddisp.pl?gene=SIRT1
PTK2	Protein Tyrosine Kinase 2	Protein Coding	45	GC08M140657	3.13582	https://www.genecards.org/cgi-bin/carddisp.pl?gene=PTK2
ATRX	ATRX Chromatin Remodeler	Protein Coding	45	GC0XM077504	3.11956	https://www.genecards.org/cgi-bin/carddisp.pl?gene=ATRX
IL13	Interleukin 13	Protein Coding	42	GC05P132656	3.11472	https://www.genecards.org/cgi-bin/carddisp.pl?gene=IL13
YY1AP1	YY1 Associated Protein 1	Protein Coding	38	GC01M155659	3.11393	https://www.genecards.org/cgi-bin/carddisp.pl?gene=YY1AP1
TGFB2-AS1	TGFB2 Antisense RNA 1 (Head To Head)	RNA Gene	12	GC01M218344	3.09977	https://www.genecards.org/cgi-bin/carddisp.pl?gene=TGFB2-AS1
TGFB2-OT1	TGFB2 Overlapping Transcript 1	RNA Gene	10	GC01P218442	3.09977	https://www.genecards.org/cgi-bin/carddisp.pl?gene=TGFB2-OT1
HSPA4	Heat Shock Protein Family A (Hsp70) Member 4	Protein Coding	40	GC05P133051	3.09123	https://www.genecards.org/cgi-bin/carddisp.pl?gene=HSPA4
COMT	Catechol-O-Methyltransferase	Protein Coding	49	GC22P019941	3.0836	https://www.genecards.org/cgi-bin/carddisp.pl?gene=COMT
CD40	CD40 Molecule	Protein Coding	45	GC20P046118	3.08015	https://www.genecards.org/cgi-bin/carddisp.pl?gene=CD40
PRODH	Proline Dehydrogenase 1	Protein Coding	44	GC22M018912	3.07295	https://www.genecards.org/cgi-bin/carddisp.pl?gene=PRODH
NPPC	Natriuretic Peptide C	Protein Coding	39	GC02M231921	3.0584	https://www.genecards.org/cgi-bin/carddisp.pl?gene=NPPC
P2RY12	Purinergic Receptor P2Y12	Protein Coding	47	GC03M151336	3.05809	https://www.genecards.org/cgi-bin/carddisp.pl?gene=P2RY12
LOXL3	Lysyl Oxidase Like 3	Protein Coding	40	GC02M074532	3.04098	https://www.genecards.org/cgi-bin/carddisp.pl?gene=LOXL3
CDH5	Cadherin 5	Protein Coding	45	GC16P066366	3.03652	https://www.genecards.org/cgi-bin/carddisp.pl?gene=CDH5
IFNB1	Interferon Beta 1	Protein Coding	39	GC09M021077	3.03116	https://www.genecards.org/cgi-bin/carddisp.pl?gene=IFNB1
POLR1F	RNA Polymerase I Subunit F	Protein Coding	27	GC07M019695	3.02733	https://www.genecards.org/cgi-bin/carddisp.pl?gene=POLR1F
SCN2A	Sodium Voltage-Gated Channel Alpha Subunit 2	Protein Coding	45	GC02P165194	3.02196	https://www.genecards.org/cgi-bin/carddisp.pl?gene=SCN2A
KIAA0319L	KIAA0319 Like	Protein Coding	36	GC01M035433	3.01887	https://www.genecards.org/cgi-bin/carddisp.pl?gene=KIAA0319L
HSPD1	Heat Shock Protein Family D (Hsp60) Member 1	Protein Coding	45	GC02M197486	3.01714	https://www.genecards.org/cgi-bin/carddisp.pl?gene=HSPD1
GBA	Glucosylceramidase Beta	Protein Coding	45	GC01M155234	3.01294	https://www.genecards.org/cgi-bin/carddisp.pl?gene=GBA
C1R	Complement C1r	Protein Coding	45	GC12M007404	3.0092	https://www.genecards.org/cgi-bin/carddisp.pl?gene=C1R
MAPK14	Mitogen-Activated Protein Kinase 14	Protein Coding	50	GC06P064281	3.00449	https://www.genecards.org/cgi-bin/carddisp.pl?gene=MAPK14
CYP2C9	Cytochrome P450 Family 2 Subfamily C Member 9	Protein Coding	47	GC10P094938	2.98683	https://www.genecards.org/cgi-bin/carddisp.pl?gene=CYP2C9
ANGPT1	Angiopoietin 1	Protein Coding	44	GC08M107246	2.98525	https://www.genecards.org/cgi-bin/carddisp.pl?gene=ANGPT1
S100A8	S100 Calcium Binding Protein A8	Protein Coding	40	GC01M153391	2.97343	https://www.genecards.org/cgi-bin/carddisp.pl?gene=S100A8
OXT	Oxytocin/Neurophysin I Prepropeptide	Protein Coding	39	GC20P003068	2.97204	https://www.genecards.org/cgi-bin/carddisp.pl?gene=OXT
MYH7	Myosin Heavy Chain 7	Protein Coding	45	GC14M023412	2.97169	https://www.genecards.org/cgi-bin/carddisp.pl?gene=MYH7
AGER	Advanced Glycosylation End-Product Specific Receptor	Protein Coding	43	GC06M032180	2.97041	https://www.genecards.org/cgi-bin/carddisp.pl?gene=AGER
PDGFA	Platelet Derived Growth Factor Subunit A	Protein Coding	41	GC07M000497	2.9642	https://www.genecards.org/cgi-bin/carddisp.pl?gene=PDGFA
RPS4XP18	Ribosomal Protein S4X Pseudogene 18	Pseudogene	6	GC18P022586	2.9534	https://www.genecards.org/cgi-bin/carddisp.pl?gene=RPS4XP18
BGLAP	Bone Gamma-Carboxyglutamate Protein	Protein Coding	39	GC01P156242	2.94884	https://www.genecards.org/cgi-bin/carddisp.pl?gene=BGLAP
CHEK2	Checkpoint Kinase 2	Protein Coding	51	GC22M028687	2.94877	https://www.genecards.org/cgi-bin/carddisp.pl?gene=CHEK2
MGP	Matrix Gla Protein	Protein Coding	41	GC12M017644	2.94094	https://www.genecards.org/cgi-bin/carddisp.pl?gene=MGP
AIM2	Absent In Melanoma 2	Protein Coding	40	GC01M159062	2.92507	https://www.genecards.org/cgi-bin/carddisp.pl?gene=AIM2
CCR5	C-C Motif Chemokine Receptor 5	Protein Coding	44	GC03P046383	2.9216	https://www.genecards.org/cgi-bin/carddisp.pl?gene=CCR5
ANXA2	Annexin A2	Protein Coding	46	GC15M060347	2.91835	https://www.genecards.org/cgi-bin/carddisp.pl?gene=ANXA2
WNT9B	Wnt Family Member 9B	Protein Coding	40	GC17P046833	2.91104	https://www.genecards.org/cgi-bin/carddisp.pl?gene=WNT9B
HLA-DQB1	Major Histocompatibility Complex, Class II, DQ Beta 1	Protein Coding	41	GC06M054235	2.9069	https://www.genecards.org/cgi-bin/carddisp.pl?gene=HLA-DQB1
KAT8	Lysine Acetyltransferase 8	Protein Coding	41	GC16P037007	2.90553	https://www.genecards.org/cgi-bin/carddisp.pl?gene=KAT8
FZD4	Frizzled Class Receptor 4	Protein Coding	48	GC11M086945	2.90404	https://www.genecards.org/cgi-bin/carddisp.pl?gene=FZD4
PTGES	Prostaglandin E Synthase	Protein Coding	40	GC09M129738	2.90006	https://www.genecards.org/cgi-bin/carddisp.pl?gene=PTGES
APLN	Apelin	Protein Coding	35	GC0XM129645	2.88403	https://www.genecards.org/cgi-bin/carddisp.pl?gene=APLN
TGIF1	TGFB Induced Factor Homeobox 1	Protein Coding	44	GC18P003411	2.88344	https://www.genecards.org/cgi-bin/carddisp.pl?gene=TGIF1
SLC12A2	Solute Carrier Family 12 Member 2	Protein Coding	47	GC05P128083	2.87944	https://www.genecards.org/cgi-bin/carddisp.pl?gene=SLC12A2
CX3CR1	C-X3-C Motif Chemokine Receptor 1	Protein Coding	43	GC03M039279	2.87261	https://www.genecards.org/cgi-bin/carddisp.pl?gene=CX3CR1
ACTC1	Actin Alpha Cardiac Muscle 1	Protein Coding	41	GC15M034790	2.87139	https://www.genecards.org/cgi-bin/carddisp.pl?gene=ACTC1
PRKD1	Protein Kinase D1	Protein Coding	48	GC14M029576	2.86777	https://www.genecards.org/cgi-bin/carddisp.pl?gene=PRKD1
PHACTR1	Phosphatase And Actin Regulator 1	Protein Coding	36	GC06P012717	2.86081	https://www.genecards.org/cgi-bin/carddisp.pl?gene=PHACTR1
WWTR1	WW Domain Containing Transcription Regulator 1	Protein Coding	40	GC03M149517	2.85399	https://www.genecards.org/cgi-bin/carddisp.pl?gene=WWTR1
MIR106A	MicroRNA 106a	RNA Gene	18	GC0XM134219	2.85262	https://www.genecards.org/cgi-bin/carddisp.pl?gene=MIR106A
TNFRSF13B	TNF Receptor Superfamily Member 13B	Protein Coding	44	GC17M016929	2.85205	https://www.genecards.org/cgi-bin/carddisp.pl?gene=TNFRSF13B
CRHR1	Corticotropin Releasing Hormone Receptor 1	Protein Coding	43	GC17P045784	2.85173	https://www.genecards.org/cgi-bin/carddisp.pl?gene=CRHR1
THPO	Thrombopoietin	Protein Coding	40	GC03M184371	2.84799	https://www.genecards.org/cgi-bin/carddisp.pl?gene=THPO
AKT2	AKT Serine/Threonine Kinase 2	Protein Coding	52	GC19M040230	2.84179	https://www.genecards.org/cgi-bin/carddisp.pl?gene=AKT2
SERPIND1	Serpin Family D Member 1	Protein Coding	43	GC22P029217	2.82057	https://www.genecards.org/cgi-bin/carddisp.pl?gene=SERPIND1
RNU105C	RNA, U105C Small Nucleolar	RNA Gene	17	GC08P054330	2.82039	https://www.genecards.org/cgi-bin/carddisp.pl?gene=RNU105C
TLR3	Toll Like Receptor 3	Protein Coding	50	GC04P186059	2.81938	https://www.genecards.org/cgi-bin/carddisp.pl?gene=TLR3
DDX58	DExD/H-Box Helicase 58	Protein Coding	45	GC09M032455	2.81938	https://www.genecards.org/cgi-bin/carddisp.pl?gene=DDX58
MBP	Myelin Basic Protein	Protein Coding	43	GC18M076978	2.81345	https://www.genecards.org/cgi-bin/carddisp.pl?gene=MBP
CTSG	Cathepsin G	Protein Coding	43	GC14M024573	2.80736	https://www.genecards.org/cgi-bin/carddisp.pl?gene=CTSG
CSTA	Cystatin A	Protein Coding	43	GC03P122325	2.80394	https://www.genecards.org/cgi-bin/carddisp.pl?gene=CSTA
IBSP	Integrin Binding Sialoprotein	Protein Coding	35	GC04P087799	2.80336	https://www.genecards.org/cgi-bin/carddisp.pl?gene=IBSP
HSPB1	Heat Shock Protein Family B (Small) Member 1	Protein Coding	50	GC07P076302	2.7892	https://www.genecards.org/cgi-bin/carddisp.pl?gene=HSPB1
CDKN1C	Cyclin Dependent Kinase Inhibitor 1C	Protein Coding	45	GC11M002901	2.78635	https://www.genecards.org/cgi-bin/carddisp.pl?gene=CDKN1C
TNNT2	Troponin T2, Cardiac Type	Protein Coding	47	GC01M201359	2.78426	https://www.genecards.org/cgi-bin/carddisp.pl?gene=TNNT2
PTPN11	Protein Tyrosine Phosphatase Non-Receptor Type 11	Protein Coding	51	GC12P112418	2.77799	https://www.genecards.org/cgi-bin/carddisp.pl?gene=PTPN11
CMC4	C-X9-C Motif Containing 4	Protein Coding	27	GC0XM155061	2.77299	https://www.genecards.org/cgi-bin/carddisp.pl?gene=CMC4
PTX3	Pentraxin 3	Protein Coding	40	GC03P157436	2.77272	https://www.genecards.org/cgi-bin/carddisp.pl?gene=PTX3
CFTR	CF Transmembrane Conductance Regulator	Protein Coding	49	GC07P117287	2.77172	https://www.genecards.org/cgi-bin/carddisp.pl?gene=CFTR
PTH	Parathyroid Hormone	Protein Coding	44	GC11M013492	2.76907	https://www.genecards.org/cgi-bin/carddisp.pl?gene=PTH
CTSK	Cathepsin K	Protein Coding	47	GC01M150930	2.76733	https://www.genecards.org/cgi-bin/carddisp.pl?gene=CTSK
MAP2	Microtubule Associated Protein 2	Protein Coding	41	GC02P209424	2.75386	https://www.genecards.org/cgi-bin/carddisp.pl?gene=MAP2
CRABP1	Cellular Retinoic Acid Binding Protein 1	Protein Coding	40	GC15P078340	2.75352	https://www.genecards.org/cgi-bin/carddisp.pl?gene=CRABP1
PDE4A	Phosphodiesterase 4A	Protein Coding	43	GC19P010416	2.74985	https://www.genecards.org/cgi-bin/carddisp.pl?gene=PDE4A
NQO1	NAD(P)H Quinone Dehydrogenase 1	Protein Coding	47	GC16M069706	2.74921	https://www.genecards.org/cgi-bin/carddisp.pl?gene=NQO1
MBL2	Mannose Binding Lectin 2	Protein Coding	45	GC10M052760	2.7432	https://www.genecards.org/cgi-bin/carddisp.pl?gene=MBL2
CYBA	Cytochrome B-245 Alpha Chain	Protein Coding	45	GC16M088643	2.73956	https://www.genecards.org/cgi-bin/carddisp.pl?gene=CYBA
H3-3A	H3.3 Histone A	Protein Coding	33	GC01P226062	2.73308	https://www.genecards.org/cgi-bin/carddisp.pl?gene=H3-3A
TGFA	Transforming Growth Factor Alpha	Protein Coding	43	GC02M070447	2.73209	https://www.genecards.org/cgi-bin/carddisp.pl?gene=TGFA
MDM2	MDM2 Proto-Oncogene	Protein Coding	51	GC12P068808	2.72979	https://www.genecards.org/cgi-bin/carddisp.pl?gene=MDM2
FHL1	Four And A Half LIM Domains 1	Protein Coding	44	GC0XP136146	2.72048	https://www.genecards.org/cgi-bin/carddisp.pl?gene=FHL1
SHH	Sonic Hedgehog Signaling Molecule	Protein Coding	47	GC07M155799	2.72003	https://www.genecards.org/cgi-bin/carddisp.pl?gene=SHH
JDP2	Jun Dimerization Protein 2	Protein Coding	39	GC14P075427	2.71619	https://www.genecards.org/cgi-bin/carddisp.pl?gene=JDP2
FHIT	Fragile Histidine Triad Diadenosine Triphosphatase	Protein Coding	42	GC03M059747	2.70665	https://www.genecards.org/cgi-bin/carddisp.pl?gene=FHIT
APOC2	Apolipoprotein C2	Protein Coding	43	GC19P044945	2.70599	https://www.genecards.org/cgi-bin/carddisp.pl?gene=APOC2
RP1	RP1 Axonemal Microtubule Associated	Protein Coding	36	GC08P054555	2.69974	https://www.genecards.org/cgi-bin/carddisp.pl?gene=RP1
CREB3L1	CAMP Responsive Element Binding Protein 3 Like 1	Protein Coding	40	GC11P046299	2.69234	https://www.genecards.org/cgi-bin/carddisp.pl?gene=CREB3L1
CD44	CD44 Molecule (Indian Blood Group)	Protein Coding	45	GC11P035139	2.69131	https://www.genecards.org/cgi-bin/carddisp.pl?gene=CD44
KLF5	Kruppel Like Factor 5	Protein Coding	43	GC13P073054	2.66885	https://www.genecards.org/cgi-bin/carddisp.pl?gene=KLF5
OBSCN	Obscurin, Cytoskeletal Calmodulin And Titin-Interacting RhoGEF	Protein Coding	38	GC01P228208	2.66611	https://www.genecards.org/cgi-bin/carddisp.pl?gene=OBSCN
NID1	Nidogen 1	Protein Coding	42	GC01M235975	2.6639	https://www.genecards.org/cgi-bin/carddisp.pl?gene=NID1
AVPR2	Arginine Vasopressin Receptor 2	Protein Coding	46	GC0XP153902	2.66197	https://www.genecards.org/cgi-bin/carddisp.pl?gene=AVPR2
BIRC5	Baculoviral IAP Repeat Containing 5	Protein Coding	44	GC17P078214	2.6547	https://www.genecards.org/cgi-bin/carddisp.pl?gene=BIRC5
IGFBP7	Insulin Like Growth Factor Binding Protein 7	Protein Coding	44	GC04M057030	2.65137	https://www.genecards.org/cgi-bin/carddisp.pl?gene=IGFBP7
GATA3	GATA Binding Protein 3	Protein Coding	47	GC10P008045	2.64843	https://www.genecards.org/cgi-bin/carddisp.pl?gene=GATA3
PRKCZ	Protein Kinase C Zeta	Protein Coding	47	GC01P002050	2.64041	https://www.genecards.org/cgi-bin/carddisp.pl?gene=PRKCZ
ARL13B	ADP Ribosylation Factor Like GTPase 13B	Protein Coding	36	GC03P093980	2.64009	https://www.genecards.org/cgi-bin/carddisp.pl?gene=ARL13B
TRPV4	Transient Receptor Potential Cation Channel Subfamily V Member 4	Protein Coding	48	GC12M109783	2.63688	https://www.genecards.org/cgi-bin/carddisp.pl?gene=TRPV4
CDH1	Cadherin 1	Protein Coding	48	GC16P068737	2.63613	https://www.genecards.org/cgi-bin/carddisp.pl?gene=CDH1
CFP	Complement Factor Properdin	Protein Coding	41	GC0XM047624	2.63541	https://www.genecards.org/cgi-bin/carddisp.pl?gene=CFP
RPGRIP1L	RPGRIP1 Like	Protein Coding	37	GC16M053597	2.62673	https://www.genecards.org/cgi-bin/carddisp.pl?gene=RPGRIP1L
EFNB2	Ephrin B2	Protein Coding	41	GC13M106489	2.62627	https://www.genecards.org/cgi-bin/carddisp.pl?gene=EFNB2
AKT3	AKT Serine/Threonine Kinase 3	Protein Coding	51	GC01M243488	2.62235	https://www.genecards.org/cgi-bin/carddisp.pl?gene=AKT3
MAP2K1	Mitogen-Activated Protein Kinase Kinase 1	Protein Coding	52	GC15P066386	2.6165	https://www.genecards.org/cgi-bin/carddisp.pl?gene=MAP2K1
RYR1	Ryanodine Receptor 1	Protein Coding	45	GC19P043609	2.61637	https://www.genecards.org/cgi-bin/carddisp.pl?gene=RYR1
TNFSF10	TNF Superfamily Member 10	Protein Coding	44	GC03M172505	2.61141	https://www.genecards.org/cgi-bin/carddisp.pl?gene=TNFSF10
PPBP	Pro-Platelet Basic Protein	Protein Coding	41	GC04M073986	2.61034	https://www.genecards.org/cgi-bin/carddisp.pl?gene=PPBP
ANGPT2	Angiopoietin 2	Protein Coding	43	GC08M006499	2.60713	https://www.genecards.org/cgi-bin/carddisp.pl?gene=ANGPT2
CDK5	Cyclin Dependent Kinase 5	Protein Coding	51	GC07M151053	2.5884	https://www.genecards.org/cgi-bin/carddisp.pl?gene=CDK5
P4HB	Prolyl 4-Hydroxylase Subunit Beta	Protein Coding	47	GC17M081843	2.57999	https://www.genecards.org/cgi-bin/carddisp.pl?gene=P4HB
ACAN	Aggrecan	Protein Coding	45	GC15P088813	2.57615	https://www.genecards.org/cgi-bin/carddisp.pl?gene=ACAN
COL6A1	Collagen Type VI Alpha 1 Chain	Protein Coding	41	GC21P045981	2.56721	https://www.genecards.org/cgi-bin/carddisp.pl?gene=COL6A1
TMEM196	Transmembrane Protein 196	Protein Coding	28	GC07M019758	2.56694	https://www.genecards.org/cgi-bin/carddisp.pl?gene=TMEM196
MIR3146	MicroRNA 3146	RNA Gene	12	GC07M019744	2.56694	https://www.genecards.org/cgi-bin/carddisp.pl?gene=MIR3146
IL6R	Interleukin 6 Receptor	Protein Coding	47	GC01P154405	2.56629	https://www.genecards.org/cgi-bin/carddisp.pl?gene=IL6R
UBE4B	Ubiquitination Factor E4B	Protein Coding	40	GC01P010032	2.56229	https://www.genecards.org/cgi-bin/carddisp.pl?gene=UBE4B
NAMPT	Nicotinamide Phosphoribosyltransferase	Protein Coding	45	GC07M106248	2.55402	https://www.genecards.org/cgi-bin/carddisp.pl?gene=NAMPT
SRC	SRC Proto-Oncogene, Non-Receptor Tyrosine Kinase	Protein Coding	50	GC20P037344	2.54318	https://www.genecards.org/cgi-bin/carddisp.pl?gene=SRC
FCGR2B	Fc Fragment Of IgG Receptor IIb	Protein Coding	45	GC01P161663	2.54218	https://www.genecards.org/cgi-bin/carddisp.pl?gene=FCGR2B
NOS1AP	Nitric Oxide Synthase 1 Adaptor Protein	Protein Coding	37	GC01P162069	2.54049	https://www.genecards.org/cgi-bin/carddisp.pl?gene=NOS1AP
IGF1R	Insulin Like Growth Factor 1 Receptor	Protein Coding	52	GC15P098648	2.5353	https://www.genecards.org/cgi-bin/carddisp.pl?gene=IGF1R
AQP2	Aquaporin 2	Protein Coding	45	GC12P049950	2.52713	https://www.genecards.org/cgi-bin/carddisp.pl?gene=AQP2
INVS	Inversin	Protein Coding	43	GC09P100099	2.52713	https://www.genecards.org/cgi-bin/carddisp.pl?gene=INVS
HNF1B	HNF1 Homeobox B	Protein Coding	42	GC17M037686	2.52713	https://www.genecards.org/cgi-bin/carddisp.pl?gene=HNF1B
IFT88	Intraflagellar Transport 88	Protein Coding	40	GC13P020566	2.52713	https://www.genecards.org/cgi-bin/carddisp.pl?gene=IFT88
PKD2L1	Polycystin 2 Like 1, Transient Receptor Potential Cation Channel	Protein Coding	40	GC10M100288	2.52713	https://www.genecards.org/cgi-bin/carddisp.pl?gene=PKD2L1
NEK8	NIMA Related Kinase 8	Protein Coding	40	GC17P028725	2.52713	https://www.genecards.org/cgi-bin/carddisp.pl?gene=NEK8
PKD1L1	Polycystin 1 Like 1, Transient Receptor Potential Channel Interacting	Protein Coding	35	GC07M047740	2.52713	https://www.genecards.org/cgi-bin/carddisp.pl?gene=PKD1L1
PKD2L2	Polycystin 2 Like 2, Transient Receptor Potential Cation Channel	Protein Coding	35	GC05P137888	2.52713	https://www.genecards.org/cgi-bin/carddisp.pl?gene=PKD2L2
SCT	Secretin	Protein Coding	33	GC11M000626	2.52713	https://www.genecards.org/cgi-bin/carddisp.pl?gene=SCT
PKDREJ	Polycystin Family Receptor For Egg Jelly	Protein Coding	32	GC22M046255	2.52713	https://www.genecards.org/cgi-bin/carddisp.pl?gene=PKDREJ
PKD1L3	Polycystin 1 Like 3, Transient Receptor Potential Channel Interacting	Protein Coding	29	GC16M071962	2.52713	https://www.genecards.org/cgi-bin/carddisp.pl?gene=PKD1L3
PPFIA2	PTPRF Interacting Protein Alpha 2	Protein Coding	36	GC12M081257	2.52509	https://www.genecards.org/cgi-bin/carddisp.pl?gene=PPFIA2
LOC110973015	NOS3 5' Regulatory Region	Biological Region	2	GC07P150988	2.51242	https://www.genecards.org/cgi-bin/carddisp.pl?gene=LOC110973015
SERPINF1	Serpin Family F Member 1	Protein Coding	42	GC17P001761	2.5075	https://www.genecards.org/cgi-bin/carddisp.pl?gene=SERPINF1
NOTCH4	Notch Receptor 4	Protein Coding	43	GC06M054209	2.49006	https://www.genecards.org/cgi-bin/carddisp.pl?gene=NOTCH4
ODC1	Ornithine Decarboxylase 1	Protein Coding	47	GC02M010432	2.48862	https://www.genecards.org/cgi-bin/carddisp.pl?gene=ODC1
PAX2	Paired Box 2	Protein Coding	45	GC10P100735	2.48503	https://www.genecards.org/cgi-bin/carddisp.pl?gene=PAX2
ARHGEF11	Rho Guanine Nucleotide Exchange Factor 11	Protein Coding	40	GC01M156904	2.48295	https://www.genecards.org/cgi-bin/carddisp.pl?gene=ARHGEF11
IQSEC1	IQ Motif And Sec7 Domain ArfGEF 1	Protein Coding	40	GC03M018327	2.48295	https://www.genecards.org/cgi-bin/carddisp.pl?gene=IQSEC1
PCDH12	Protocadherin 12	Protein Coding	39	GC05M141943	2.47738	https://www.genecards.org/cgi-bin/carddisp.pl?gene=PCDH12
HDAC6	Histone Deacetylase 6	Protein Coding	50	GC0XP048801	2.4764	https://www.genecards.org/cgi-bin/carddisp.pl?gene=HDAC6
TYK2	Tyrosine Kinase 2	Protein Coding	51	GC19M010350	2.47489	https://www.genecards.org/cgi-bin/carddisp.pl?gene=TYK2
FGF7	Fibroblast Growth Factor 7	Protein Coding	40	GC15P049423	2.47121	https://www.genecards.org/cgi-bin/carddisp.pl?gene=FGF7
BBS4	Bardet-Biedl Syndrome 4	Protein Coding	40	GC15P072686	2.46962	https://www.genecards.org/cgi-bin/carddisp.pl?gene=BBS4
PSTPIP1	Proline-Serine-Threonine Phosphatase Interacting Protein 1	Protein Coding	43	GC15P076993	2.46723	https://www.genecards.org/cgi-bin/carddisp.pl?gene=PSTPIP1
GH1	Growth Hormone 1	Protein Coding	42	GC17M063917	2.45347	https://www.genecards.org/cgi-bin/carddisp.pl?gene=GH1
RHEB	Ras Homolog, MTORC1 Binding	Protein Coding	46	GC07M151466	2.45321	https://www.genecards.org/cgi-bin/carddisp.pl?gene=RHEB
SOX10	SRY-Box Transcription Factor 10	Protein Coding	44	GC22M053036	2.45264	https://www.genecards.org/cgi-bin/carddisp.pl?gene=SOX10
CASP1	Caspase 1	Protein Coding	48	GC11M105025	2.44978	https://www.genecards.org/cgi-bin/carddisp.pl?gene=CASP1
DUT	Deoxyuridine Triphosphatase	Protein Coding	40	GC15P048331	2.44892	https://www.genecards.org/cgi-bin/carddisp.pl?gene=DUT
CGB3	Chorionic Gonadotropin Subunit Beta 3	Protein Coding	29	GC19M054087	2.44799	https://www.genecards.org/cgi-bin/carddisp.pl?gene=CGB3
IGFBP3	Insulin Like Growth Factor Binding Protein 3	Protein Coding	43	GC07M045912	2.44458	https://www.genecards.org/cgi-bin/carddisp.pl?gene=IGFBP3
AIRE	Autoimmune Regulator	Protein Coding	43	GC21P044285	2.43766	https://www.genecards.org/cgi-bin/carddisp.pl?gene=AIRE
SSTR2	Somatostatin Receptor 2	Protein Coding	46	GC17P073165	2.43689	https://www.genecards.org/cgi-bin/carddisp.pl?gene=SSTR2
TYMS	Thymidylate Synthetase	Protein Coding	45	GC18P000657	2.43374	https://www.genecards.org/cgi-bin/carddisp.pl?gene=TYMS
MAPK8	Mitogen-Activated Protein Kinase 8	Protein Coding	48	GC10P048306	2.43316	https://www.genecards.org/cgi-bin/carddisp.pl?gene=MAPK8
HBB	Hemoglobin Subunit Beta	Protein Coding	44	GC11M005870	2.42974	https://www.genecards.org/cgi-bin/carddisp.pl?gene=HBB
EZR	Ezrin	Protein Coding	44	GC06M158765	2.42587	https://www.genecards.org/cgi-bin/carddisp.pl?gene=EZR
ADD1	Adducin 1	Protein Coding	43	GC04P002855	2.40122	https://www.genecards.org/cgi-bin/carddisp.pl?gene=ADD1
BSG	Basigin (Ok Blood Group)	Protein Coding	42	GC19P000571	2.3998	https://www.genecards.org/cgi-bin/carddisp.pl?gene=BSG
BRCA1	BRCA1 DNA Repair Associated	Protein Coding	48	GC17M043044	2.38819	https://www.genecards.org/cgi-bin/carddisp.pl?gene=BRCA1
LDLRAP1	Low Density Lipoprotein Receptor Adaptor Protein 1	Protein Coding	41	GC01P025543	2.38763	https://www.genecards.org/cgi-bin/carddisp.pl?gene=LDLRAP1
TCOF1	Treacle Ribosome Biogenesis Factor 1	Protein Coding	41	GC05P150358	2.37594	https://www.genecards.org/cgi-bin/carddisp.pl?gene=TCOF1
CCDC80	Coiled-Coil Domain Containing 80	Protein Coding	35	GC03M112604	2.37318	https://www.genecards.org/cgi-bin/carddisp.pl?gene=CCDC80
AHI1	Abelson Helper Integration Site 1	Protein Coding	40	GC06M135283	2.37168	https://www.genecards.org/cgi-bin/carddisp.pl?gene=AHI1
RFC1	Replication Factor C Subunit 1	Protein Coding	45	GC04M039291	2.35973	https://www.genecards.org/cgi-bin/carddisp.pl?gene=RFC1
SCYL3	SCY1 Like Pseudokinase 3	Protein Coding	37	GC01M169821	2.35908	https://www.genecards.org/cgi-bin/carddisp.pl?gene=SCYL3
RPS6KB1	Ribosomal Protein S6 Kinase B1	Protein Coding	47	GC17P059893	2.35696	https://www.genecards.org/cgi-bin/carddisp.pl?gene=RPS6KB1
CDKN1A	Cyclin Dependent Kinase Inhibitor 1A	Protein Coding	47	GC06P064289	2.35507	https://www.genecards.org/cgi-bin/carddisp.pl?gene=CDKN1A
KIF3A	Kinesin Family Member 3A	Protein Coding	40	GC05M132689	2.34751	https://www.genecards.org/cgi-bin/carddisp.pl?gene=KIF3A
ABCC9	ATP Binding Cassette Subfamily C Member 9	Protein Coding	43	GC12M021797	2.34702	https://www.genecards.org/cgi-bin/carddisp.pl?gene=ABCC9
FRAXA	Fragile Site, Folic Acid Type, Rare, Fra(X)(Q27.3) A (Macroorchidism, Mental Retardation)	Biological Region	6	GC0XP147934	2.3465	https://www.genecards.org/cgi-bin/carddisp.pl?gene=FRAXA
PROCR	Protein C Receptor	Protein Coding	40	GC20P035289	2.33636	https://www.genecards.org/cgi-bin/carddisp.pl?gene=PROCR
UMOD	Uromodulin	Protein Coding	40	GC16M020344	2.33478	https://www.genecards.org/cgi-bin/carddisp.pl?gene=UMOD
BBS1	Bardet-Biedl Syndrome 1	Protein Coding	37	GC11P067707	2.33478	https://www.genecards.org/cgi-bin/carddisp.pl?gene=BBS1
ANKS6	Ankyrin Repeat And Sterile Alpha Motif Domain Containing 6	Protein Coding	37	GC09M098731	2.33478	https://www.genecards.org/cgi-bin/carddisp.pl?gene=ANKS6
DZIP1L	DAZ Interacting Zinc Finger Protein 1 Like	Protein Coding	35	GC03M138061	2.33478	https://www.genecards.org/cgi-bin/carddisp.pl?gene=DZIP1L
PKD1L2	Polycystin 1 Like 2 (Gene/Pseudogene)	Protein Coding	33	GC16M081100	2.33478	https://www.genecards.org/cgi-bin/carddisp.pl?gene=PKD1L2
TOX	Thymocyte Selection Associated High Mobility Group Box	Protein Coding	39	GC08M058791	2.33457	https://www.genecards.org/cgi-bin/carddisp.pl?gene=TOX
CYP19A1	Cytochrome P450 Family 19 Subfamily A Member 1	Protein Coding	47	GC15M051208	2.3342	https://www.genecards.org/cgi-bin/carddisp.pl?gene=CYP19A1
WRN	WRN RecQ Like Helicase	Protein Coding	44	GC08P031033	2.32745	https://www.genecards.org/cgi-bin/carddisp.pl?gene=WRN
APOC3	Apolipoprotein C3	Protein Coding	42	GC11P116829	2.30179	https://www.genecards.org/cgi-bin/carddisp.pl?gene=APOC3
EGR1	Early Growth Response 1	Protein Coding	41	GC05P138465	2.29841	https://www.genecards.org/cgi-bin/carddisp.pl?gene=EGR1
ADA	Adenosine Deaminase	Protein Coding	49	GC20M044620	2.29406	https://www.genecards.org/cgi-bin/carddisp.pl?gene=ADA
IFIT2	Interferon Induced Protein With Tetratricopeptide Repeats 2	Protein Coding	38	GC10P089284	2.29328	https://www.genecards.org/cgi-bin/carddisp.pl?gene=IFIT2
EP300	E1A Binding Protein P300	Protein Coding	49	GC22P041091	2.29217	https://www.genecards.org/cgi-bin/carddisp.pl?gene=EP300
NTF3	Neurotrophin 3	Protein Coding	40	GC12P005432	2.28849	https://www.genecards.org/cgi-bin/carddisp.pl?gene=NTF3
TIMP4	TIMP Metallopeptidase Inhibitor 4	Protein Coding	39	GC03M012153	2.28722	https://www.genecards.org/cgi-bin/carddisp.pl?gene=TIMP4
LGALS3	Galectin 3	Protein Coding	43	GC14P055124	2.28646	https://www.genecards.org/cgi-bin/carddisp.pl?gene=LGALS3
PIK3R1	Phosphoinositide-3-Kinase Regulatory Subunit 1	Protein Coding	49	GC05P068215	2.2855	https://www.genecards.org/cgi-bin/carddisp.pl?gene=PIK3R1
ITGAM	Integrin Subunit Alpha M	Protein Coding	45	GC16P037014	2.28532	https://www.genecards.org/cgi-bin/carddisp.pl?gene=ITGAM
CAT	Catalase	Protein Coding	47	GC11P034460	2.27558	https://www.genecards.org/cgi-bin/carddisp.pl?gene=CAT
HLA-DPB1	Major Histocompatibility Complex, Class II, DP Beta 1	Protein Coding	42	GC06P064174	2.27454	https://www.genecards.org/cgi-bin/carddisp.pl?gene=HLA-DPB1
NPHP1	Nephrocystin 1	Protein Coding	43	GC02M110122	2.26821	https://www.genecards.org/cgi-bin/carddisp.pl?gene=NPHP1
PLAUR	Plasminogen Activator, Urokinase Receptor	Protein Coding	42	GC19M043646	2.26184	https://www.genecards.org/cgi-bin/carddisp.pl?gene=PLAUR
VCL	Vinculin	Protein Coding	45	GC10P073995	2.24949	https://www.genecards.org/cgi-bin/carddisp.pl?gene=VCL
CP	Ceruloplasmin	Protein Coding	46	GC03M149162	2.24346	https://www.genecards.org/cgi-bin/carddisp.pl?gene=CP
COL6A2	Collagen Type VI Alpha 2 Chain	Protein Coding	42	GC21P046098	2.24288	https://www.genecards.org/cgi-bin/carddisp.pl?gene=COL6A2
FAT4	FAT Atypical Cadherin 4	Protein Coding	38	GC04P125315	2.24043	https://www.genecards.org/cgi-bin/carddisp.pl?gene=FAT4
SOX9	SRY-Box Transcription Factor 9	Protein Coding	45	GC17P072121	2.23868	https://www.genecards.org/cgi-bin/carddisp.pl?gene=SOX9
FABP1	Fatty Acid Binding Protein 1	Protein Coding	41	GC02M088122	2.23775	https://www.genecards.org/cgi-bin/carddisp.pl?gene=FABP1
SPARCL1	SPARC Like 1	Protein Coding	36	GC04M087473	2.22505	https://www.genecards.org/cgi-bin/carddisp.pl?gene=SPARCL1
LEF1	Lymphoid Enhancer Binding Factor 1	Protein Coding	45	GC04M108047	2.22459	https://www.genecards.org/cgi-bin/carddisp.pl?gene=LEF1
IL17RD	Interleukin 17 Receptor D	Protein Coding	42	GC03M057089	2.2226	https://www.genecards.org/cgi-bin/carddisp.pl?gene=IL17RD
MICU2	Mitochondrial Calcium Uptake 2	Protein Coding	35	GC13M021492	2.22017	https://www.genecards.org/cgi-bin/carddisp.pl?gene=MICU2
FERD3L	Fer3 Like BHLH Transcription Factor	Protein Coding	32	GC07M019144	2.2161	https://www.genecards.org/cgi-bin/carddisp.pl?gene=FERD3L
MIR502	MicroRNA 502	RNA Gene	16	GC0XP050014	2.21377	https://www.genecards.org/cgi-bin/carddisp.pl?gene=MIR502
IFNA1	Interferon Alpha 1	Protein Coding	37	GC09P021551	2.20886	https://www.genecards.org/cgi-bin/carddisp.pl?gene=IFNA1
IFI16	Interferon Gamma Inducible Protein 16	Protein Coding	41	GC01P158969	2.20766	https://www.genecards.org/cgi-bin/carddisp.pl?gene=IFI16
GZMA	Granzyme A	Protein Coding	41	GC05P055102	2.20766	https://www.genecards.org/cgi-bin/carddisp.pl?gene=GZMA
TSPAN5	Tetraspanin 5	Protein Coding	37	GC04M098470	2.20622	https://www.genecards.org/cgi-bin/carddisp.pl?gene=TSPAN5
ACP5	Acid Phosphatase 5, Tartrate Resistant	Protein Coding	45	GC19M011574	2.20141	https://www.genecards.org/cgi-bin/carddisp.pl?gene=ACP5
NDUFA9	NADH:Ubiquinone Oxidoreductase Subunit A9	Protein Coding	42	GC12P004649	2.19955	https://www.genecards.org/cgi-bin/carddisp.pl?gene=NDUFA9
TIMM8A	Translocase Of Inner Mitochondrial Membrane 8A	Protein Coding	41	GC0XM101345	2.19955	https://www.genecards.org/cgi-bin/carddisp.pl?gene=TIMM8A
HLA-DRB3	Major Histocompatibility Complex, Class II, DR Beta 3	Protein Coding	27	GC06Mn03715	2.19555	https://www.genecards.org/cgi-bin/carddisp.pl?gene=HLA-DRB3
PIK3R2	Phosphoinositide-3-Kinase Regulatory Subunit 2	Protein Coding	48	GC19P018153	2.18957	https://www.genecards.org/cgi-bin/carddisp.pl?gene=PIK3R2
RASIP1	Ras Interacting Protein 1	Protein Coding	36	GC19M048720	2.18174	https://www.genecards.org/cgi-bin/carddisp.pl?gene=RASIP1
DKC1	Dyskerin Pseudouridine Synthase 1	Protein Coding	45	GC0XP154762	2.16974	https://www.genecards.org/cgi-bin/carddisp.pl?gene=DKC1
TERC	Telomerase RNA Component	RNA Gene	28	GC03M169765	2.16974	https://www.genecards.org/cgi-bin/carddisp.pl?gene=TERC
KL	Klotho	Protein Coding	43	GC13P033016	2.16542	https://www.genecards.org/cgi-bin/carddisp.pl?gene=KL
CAV1	Caveolin 1	Protein Coding	46	GC07P116524	2.16052	https://www.genecards.org/cgi-bin/carddisp.pl?gene=CAV1
DNMT1	DNA Methyltransferase 1	Protein Coding	49	GC19M010133	2.15892	https://www.genecards.org/cgi-bin/carddisp.pl?gene=DNMT1
PRDM2	PR/SET Domain 2	Protein Coding	39	GC01P013808	2.15892	https://www.genecards.org/cgi-bin/carddisp.pl?gene=PRDM2
SYN3	Synapsin III	Protein Coding	40	GC22M032766	2.1582	https://www.genecards.org/cgi-bin/carddisp.pl?gene=SYN3
ADAM17	ADAM Metallopeptidase Domain 17	Protein Coding	49	GC02M009488	2.1548	https://www.genecards.org/cgi-bin/carddisp.pl?gene=ADAM17
ANXA5	Annexin A5	Protein Coding	44	GC04M121667	2.15333	https://www.genecards.org/cgi-bin/carddisp.pl?gene=ANXA5
TGFBI	Transforming Growth Factor Beta Induced	Protein Coding	44	GC05P136027	2.14759	https://www.genecards.org/cgi-bin/carddisp.pl?gene=TGFBI
MFAP4	Microfibril Associated Protein 4	Protein Coding	38	GC17M019383	2.14758	https://www.genecards.org/cgi-bin/carddisp.pl?gene=MFAP4
GNB1	G Protein Subunit Beta 1	Protein Coding	44	GC01M001785	2.14637	https://www.genecards.org/cgi-bin/carddisp.pl?gene=GNB1
PIGT	Phosphatidylinositol Glycan Anchor Biosynthesis Class T	Protein Coding	38	GC20P045416	2.14637	https://www.genecards.org/cgi-bin/carddisp.pl?gene=PIGT
LPL	Lipoprotein Lipase	Protein Coding	47	GC08P019901	2.13541	https://www.genecards.org/cgi-bin/carddisp.pl?gene=LPL
ADCY6	Adenylate Cyclase 6	Protein Coding	46	GC12M048766	2.13337	https://www.genecards.org/cgi-bin/carddisp.pl?gene=ADCY6
SLC12A1	Solute Carrier Family 12 Member 1	Protein Coding	46	GC15P048191	2.13337	https://www.genecards.org/cgi-bin/carddisp.pl?gene=SLC12A1
NEK9	NIMA Related Kinase 9	Protein Coding	44	GC14M075079	2.13337	https://www.genecards.org/cgi-bin/carddisp.pl?gene=NEK9
ID2	Inhibitor Of DNA Binding 2	Protein Coding	42	GC02P008678	2.13337	https://www.genecards.org/cgi-bin/carddisp.pl?gene=ID2
TRPC1	Transient Receptor Potential Cation Channel Subfamily C Member 1	Protein Coding	41	GC03P142724	2.13337	https://www.genecards.org/cgi-bin/carddisp.pl?gene=TRPC1
VANGL2	VANGL Planar Cell Polarity Protein 2	Protein Coding	41	GC01P160400	2.13337	https://www.genecards.org/cgi-bin/carddisp.pl?gene=VANGL2
IQCB1	IQ Motif Containing B1	Protein Coding	40	GC03M121769	2.13337	https://www.genecards.org/cgi-bin/carddisp.pl?gene=IQCB1
HOXB7	Homeobox B7	Protein Coding	40	GC17M048607	2.13337	https://www.genecards.org/cgi-bin/carddisp.pl?gene=HOXB7
TULP3	TUB Like Protein 3	Protein Coding	40	GC12P002877	2.13337	https://www.genecards.org/cgi-bin/carddisp.pl?gene=TULP3
GLIS2	GLIS Family Zinc Finger 2	Protein Coding	39	GC16P007504	2.13337	https://www.genecards.org/cgi-bin/carddisp.pl?gene=GLIS2
NPHP4	Nephrocystin 4	Protein Coding	39	GC01M005863	2.13337	https://www.genecards.org/cgi-bin/carddisp.pl?gene=NPHP4
TTC21B	Tetratricopeptide Repeat Domain 21B	Protein Coding	36	GC02M165905	2.13337	https://www.genecards.org/cgi-bin/carddisp.pl?gene=TTC21B
IFT20	Intraflagellar Transport 20	Protein Coding	35	GC17M032321	2.13337	https://www.genecards.org/cgi-bin/carddisp.pl?gene=IFT20
KIF12	Kinesin Family Member 12	Protein Coding	34	GC09M114086	2.13337	https://www.genecards.org/cgi-bin/carddisp.pl?gene=KIF12
QRICH1	Glutamine Rich 1	Protein Coding	34	GC03M049641	2.13337	https://www.genecards.org/cgi-bin/carddisp.pl?gene=QRICH1
ANKS3	Ankyrin Repeat And Sterile Alpha Motif Domain Containing 3	Protein Coding	33	GC16M004696	2.13337	https://www.genecards.org/cgi-bin/carddisp.pl?gene=ANKS3
FJX1	Four-Jointed Box Kinase 1	Protein Coding	30	GC11P035618	2.13337	https://www.genecards.org/cgi-bin/carddisp.pl?gene=FJX1
TBC1D32	TBC1 Domain Family Member 32	Protein Coding	29	GC06M121079	2.13337	https://www.genecards.org/cgi-bin/carddisp.pl?gene=TBC1D32
CCDC184	Coiled-Coil Domain Containing 184	Protein Coding	27	GC12P048183	2.13337	https://www.genecards.org/cgi-bin/carddisp.pl?gene=CCDC184
PIK3CG	Phosphatidylinositol-4,5-Bisphosphate 3-Kinase Catalytic Subunit Gamma	Protein Coding	47	GC07P106865	2.13262	https://www.genecards.org/cgi-bin/carddisp.pl?gene=PIK3CG
F2R	Coagulation Factor II Thrombin Receptor	Protein Coding	45	GC05P076716	2.11598	https://www.genecards.org/cgi-bin/carddisp.pl?gene=F2R
CASP9	Caspase 9	Protein Coding	46	GC01M015491	2.11471	https://www.genecards.org/cgi-bin/carddisp.pl?gene=CASP9
HPGD	15-Hydroxyprostaglandin Dehydrogenase	Protein Coding	45	GC04M174490	2.11085	https://www.genecards.org/cgi-bin/carddisp.pl?gene=HPGD
MMP10	Matrix Metallopeptidase 10	Protein Coding	45	GC11M102770	2.10519	https://www.genecards.org/cgi-bin/carddisp.pl?gene=MMP10
GLI1	GLI Family Zinc Finger 1	Protein Coding	45	GC12P057460	2.10359	https://www.genecards.org/cgi-bin/carddisp.pl?gene=GLI1
FOXO3	Forkhead Box O3	Protein Coding	42	GC06P108559	2.0969	https://www.genecards.org/cgi-bin/carddisp.pl?gene=FOXO3
AOC3	Amine Oxidase Copper Containing 3	Protein Coding	42	GC17P042851	2.09637	https://www.genecards.org/cgi-bin/carddisp.pl?gene=AOC3
PLCD1	Phospholipase C Delta 1	Protein Coding	46	GC03M038008	2.09179	https://www.genecards.org/cgi-bin/carddisp.pl?gene=PLCD1
STK11	Serine/Threonine Kinase 11	Protein Coding	47	GC19P001177	2.08498	https://www.genecards.org/cgi-bin/carddisp.pl?gene=STK11
GASAL1	Growth Arrest Associated LncRNA 1	RNA Gene	10	GC08P102807	2.08227	https://www.genecards.org/cgi-bin/carddisp.pl?gene=GASAL1
CHCHD2P10	Coiled-Coil-Helix-Coiled-Coil-Helix Domain Containing 2 Pseudogene 10	Pseudogene	4	GC08M054192	2.08227	https://www.genecards.org/cgi-bin/carddisp.pl?gene=CHCHD2P10
BMP4	Bone Morphogenetic Protein 4	Protein Coding	47	GC14M053949	2.07974	https://www.genecards.org/cgi-bin/carddisp.pl?gene=BMP4
ACD	ACD Shelterin Complex Subunit And Telomerase Recruitment Factor	Protein Coding	43	GC16M067658	2.07572	https://www.genecards.org/cgi-bin/carddisp.pl?gene=ACD
IL1RAPL2	Interleukin 1 Receptor Accessory Protein Like 2	Protein Coding	37	GC0XP104566	2.07391	https://www.genecards.org/cgi-bin/carddisp.pl?gene=IL1RAPL2
CSF2	Colony Stimulating Factor 2	Protein Coding	41	GC05P132073	2.06821	https://www.genecards.org/cgi-bin/carddisp.pl?gene=CSF2
SERPINB4	Serpin Family B Member 4	Protein Coding	36	GC18M063637	2.06675	https://www.genecards.org/cgi-bin/carddisp.pl?gene=SERPINB4
PRKCD	Protein Kinase C Delta	Protein Coding	52	GC03P053156	2.06234	https://www.genecards.org/cgi-bin/carddisp.pl?gene=PRKCD
SLC9A3R1	SLC9A3 Regulator 1	Protein Coding	44	GC17P074749	2.04845	https://www.genecards.org/cgi-bin/carddisp.pl?gene=SLC9A3R1
DYRK1A	Dual Specificity Tyrosine Phosphorylation Regulated Kinase 1A	Protein Coding	48	GC21P037365	2.03958	https://www.genecards.org/cgi-bin/carddisp.pl?gene=DYRK1A
CHD2	Chromodomain Helicase DNA Binding Protein 2	Protein Coding	43	GC15P092900	2.03958	https://www.genecards.org/cgi-bin/carddisp.pl?gene=CHD2
BCL2L1	BCL2 Like 1	Protein Coding	45	GC20M031664	2.03174	https://www.genecards.org/cgi-bin/carddisp.pl?gene=BCL2L1
WWOX	WW Domain Containing Oxidoreductase	Protein Coding	45	GC16P078099	2.02489	https://www.genecards.org/cgi-bin/carddisp.pl?gene=WWOX
TLR9	Toll Like Receptor 9	Protein Coding	43	GC03M052222	2.02387	https://www.genecards.org/cgi-bin/carddisp.pl?gene=TLR9
CD8A	CD8a Molecule	Protein Coding	44	GC02M086784	2.01489	https://www.genecards.org/cgi-bin/carddisp.pl?gene=CD8A
NOTCH2	Notch Receptor 2	Protein Coding	48	GC01M119911	2.01358	https://www.genecards.org/cgi-bin/carddisp.pl?gene=NOTCH2
RAB39B	RAB39B, Member RAS Oncogene Family	Protein Coding	37	GC0XM155259	2.00877	https://www.genecards.org/cgi-bin/carddisp.pl?gene=RAB39B
NTN1	Netrin 1	Protein Coding	43	GC17P009021	2.00753	https://www.genecards.org/cgi-bin/carddisp.pl?gene=NTN1
CD79A	CD79a Molecule	Protein Coding	44	GC19P041877	2.00029	https://www.genecards.org/cgi-bin/carddisp.pl?gene=CD79A
PDGFD	Platelet Derived Growth Factor D	Protein Coding	42	GC11M103907	1.99428	https://www.genecards.org/cgi-bin/carddisp.pl?gene=PDGFD
CHUK	Component Of Inhibitor Of Nuclear Factor Kappa B Kinase Complex	Protein Coding	50	GC10M100188	1.98305	https://www.genecards.org/cgi-bin/carddisp.pl?gene=CHUK
FGF12	Fibroblast Growth Factor 12	Protein Coding	41	GC03M192139	1.981	https://www.genecards.org/cgi-bin/carddisp.pl?gene=FGF12
ECE2	Endothelin Converting Enzyme 2	Protein Coding	37	GC03P184276	1.981	https://www.genecards.org/cgi-bin/carddisp.pl?gene=ECE2
GJB2	Gap Junction Protein Beta 2	Protein Coding	45	GC13M020187	1.96802	https://www.genecards.org/cgi-bin/carddisp.pl?gene=GJB2
MET	MET Proto-Oncogene, Receptor Tyrosine Kinase	Protein Coding	51	GC07P116672	1.96728	https://www.genecards.org/cgi-bin/carddisp.pl?gene=MET
SOX2	SRY-Box Transcription Factor 2	Protein Coding	45	GC03P181711	1.96416	https://www.genecards.org/cgi-bin/carddisp.pl?gene=SOX2
MIR16-1	MicroRNA 16-1	RNA Gene	21	GC13M050048	1.95909	https://www.genecards.org/cgi-bin/carddisp.pl?gene=MIR16-1
DCAF1	DDB1 And CUL4 Associated Factor 1	Protein Coding	30	GC03M051395	1.95546	https://www.genecards.org/cgi-bin/carddisp.pl?gene=DCAF1
CD86	CD86 Molecule	Protein Coding	41	GC03P122055	1.95089	https://www.genecards.org/cgi-bin/carddisp.pl?gene=CD86
TNRC6B	Trinucleotide Repeat Containing Adaptor 6B	Protein Coding	36	GC22P040044	1.95072	https://www.genecards.org/cgi-bin/carddisp.pl?gene=TNRC6B
SPECC1L	Sperm Antigen With Calponin Homology And Coiled-Coil Domains 1 Like	Protein Coding	36	GC22P029454	1.95072	https://www.genecards.org/cgi-bin/carddisp.pl?gene=SPECC1L
AURKA	Aurora Kinase A	Protein Coding	49	GC20M056370	1.94953	https://www.genecards.org/cgi-bin/carddisp.pl?gene=AURKA
ITGB1	Integrin Subunit Beta 1	Protein Coding	48	GC10M032909	1.94455	https://www.genecards.org/cgi-bin/carddisp.pl?gene=ITGB1
CPA3	Carboxypeptidase A3	Protein Coding	39	GC03P148865	1.94399	https://www.genecards.org/cgi-bin/carddisp.pl?gene=CPA3
CLU	Clusterin	Protein Coding	44	GC08M027596	1.94391	https://www.genecards.org/cgi-bin/carddisp.pl?gene=CLU
ESR2	Estrogen Receptor 2	Protein Coding	47	GC14M064084	1.94199	https://www.genecards.org/cgi-bin/carddisp.pl?gene=ESR2
NTM	Neurotrimin	Protein Coding	40	GC11P131370	1.94076	https://www.genecards.org/cgi-bin/carddisp.pl?gene=NTM
CD274	CD274 Molecule	Protein Coding	42	GC09P005450	1.93396	https://www.genecards.org/cgi-bin/carddisp.pl?gene=CD274
ARVCF	ARVCF Delta Catenin Family Member	Protein Coding	36	GC22M019966	1.93299	https://www.genecards.org/cgi-bin/carddisp.pl?gene=ARVCF
BMPR2	Bone Morphogenetic Protein Receptor Type 2	Protein Coding	48	GC02P202376	1.92792	https://www.genecards.org/cgi-bin/carddisp.pl?gene=BMPR2
KLHDC2	Kelch Domain Containing 2	Protein Coding	35	GC14P049767	1.92722	https://www.genecards.org/cgi-bin/carddisp.pl?gene=KLHDC2
MME	Membrane Metalloendopeptidase	Protein Coding	48	GC03P155024	1.92484	https://www.genecards.org/cgi-bin/carddisp.pl?gene=MME
HOTAIR	HOX Transcript Antisense RNA	RNA Gene	25	GC12M053962	1.92443	https://www.genecards.org/cgi-bin/carddisp.pl?gene=HOTAIR
IL21R	Interleukin 21 Receptor	Protein Coding	39	GC16P027413	1.922	https://www.genecards.org/cgi-bin/carddisp.pl?gene=IL21R
EFEMP1	EGF Containing Fibulin Extracellular Matrix Protein 1	Protein Coding	43	GC02M055865	1.91666	https://www.genecards.org/cgi-bin/carddisp.pl?gene=EFEMP1
COL22A1	Collagen Type XXII Alpha 1 Chain	Protein Coding	33	GC08M138588	1.91332	https://www.genecards.org/cgi-bin/carddisp.pl?gene=COL22A1
CREB1	CAMP Responsive Element Binding Protein 1	Protein Coding	47	GC02P207529	1.91028	https://www.genecards.org/cgi-bin/carddisp.pl?gene=CREB1
WASF1	WASP Family Member 1	Protein Coding	44	GC06M110099	1.90716	https://www.genecards.org/cgi-bin/carddisp.pl?gene=WASF1
PLEK	Pleckstrin	Protein Coding	39	GC02P068365	1.90554	https://www.genecards.org/cgi-bin/carddisp.pl?gene=PLEK
HBG2	Hemoglobin Subunit Gamma 2	Protein Coding	40	GC11M005879	1.8928	https://www.genecards.org/cgi-bin/carddisp.pl?gene=HBG2
ALDH1A2	Aldehyde Dehydrogenase 1 Family Member A2	Protein Coding	46	GC15M072096	1.89145	https://www.genecards.org/cgi-bin/carddisp.pl?gene=ALDH1A2
CALCR	Calcitonin Receptor	Protein Coding	46	GC07M093424	1.89145	https://www.genecards.org/cgi-bin/carddisp.pl?gene=CALCR
MTFMT	Mitochondrial Methionyl-TRNA Formyltransferase	Protein Coding	40	GC15M065001	1.89145	https://www.genecards.org/cgi-bin/carddisp.pl?gene=MTFMT
SHOC2	SHOC2 Leucine Rich Repeat Scaffold Protein	Protein Coding	40	GC10P110919	1.89145	https://www.genecards.org/cgi-bin/carddisp.pl?gene=SHOC2
TRIM31	Tripartite Motif Containing 31	Protein Coding	37	GC06M054081	1.89145	https://www.genecards.org/cgi-bin/carddisp.pl?gene=TRIM31
UBE2W	Ubiquitin Conjugating Enzyme E2 W	Protein Coding	36	GC08M073780	1.89145	https://www.genecards.org/cgi-bin/carddisp.pl?gene=UBE2W
ZXDC	ZXD Family Zinc Finger C	Protein Coding	34	GC03M126437	1.89145	https://www.genecards.org/cgi-bin/carddisp.pl?gene=ZXDC
C6orf58	Chromosome 6 Open Reading Frame 58	Protein Coding	33	GC06P127519	1.89145	https://www.genecards.org/cgi-bin/carddisp.pl?gene=C6orf58
ANKRD13D	Ankyrin Repeat Domain 13D	Protein Coding	33	GC11P067773	1.89145	https://www.genecards.org/cgi-bin/carddisp.pl?gene=ANKRD13D
GUCY1B1	Guanylate Cyclase 1 Soluble Subunit Beta 1	Protein Coding	33	GC04P155759	1.89145	https://www.genecards.org/cgi-bin/carddisp.pl?gene=GUCY1B1
CARF	Calcium Responsive Transcription Factor	Protein Coding	32	GC02P202912	1.89145	https://www.genecards.org/cgi-bin/carddisp.pl?gene=CARF
KHDC1	KH Domain Containing 1	Protein Coding	32	GC06M073241	1.89145	https://www.genecards.org/cgi-bin/carddisp.pl?gene=KHDC1
IRAG1	Inositol 1,4,5-Triphosphate Receptor Associated 1	Protein Coding	27	GC11M010778	1.89145	https://www.genecards.org/cgi-bin/carddisp.pl?gene=IRAG1
CCER2	Coiled-Coil Glutamate Rich Protein 2	Protein Coding	21	GC19M038908	1.89145	https://www.genecards.org/cgi-bin/carddisp.pl?gene=CCER2
CEP295NL	CEP295 N-Terminal Like	Protein Coding	21	GC17M078870	1.89145	https://www.genecards.org/cgi-bin/carddisp.pl?gene=CEP295NL
DEFB133	Defensin Beta 133 (Pseudogene)	Pseudogene	18	GC06M049946	1.89145	https://www.genecards.org/cgi-bin/carddisp.pl?gene=DEFB133
LINC00316	Long Intergenic Non-Protein Coding RNA 316	RNA Gene	15	GC21M045338	1.89145	https://www.genecards.org/cgi-bin/carddisp.pl?gene=LINC00316
MIR3679	MicroRNA 3679	RNA Gene	14	GC02P134127	1.89145	https://www.genecards.org/cgi-bin/carddisp.pl?gene=MIR3679
MIR124-2HG	MIR124-2 Host Gene	RNA Gene	14	GC08P064373	1.89145	https://www.genecards.org/cgi-bin/carddisp.pl?gene=MIR124-2HG
LINC00351	Long Intergenic Non-Protein Coding RNA 351	RNA Gene	13	GC13P085363	1.89145	https://www.genecards.org/cgi-bin/carddisp.pl?gene=LINC00351
HPSE	Heparanase	Protein Coding	43	GC04M083292	1.88999	https://www.genecards.org/cgi-bin/carddisp.pl?gene=HPSE
NLRP1	NLR Family Pyrin Domain Containing 1	Protein Coding	43	GC17M005499	1.8889	https://www.genecards.org/cgi-bin/carddisp.pl?gene=NLRP1
TIE1	Tyrosine Kinase With Immunoglobulin Like And EGF Like Domains 1	Protein Coding	41	GC01P043300	1.88852	https://www.genecards.org/cgi-bin/carddisp.pl?gene=TIE1
TH	Tyrosine Hydroxylase	Protein Coding	50	GC11M002163	1.88408	https://www.genecards.org/cgi-bin/carddisp.pl?gene=TH
OR2AG1	Olfactory Receptor Family 2 Subfamily AG Member 1	Protein Coding	32	GC11P006784	1.87758	https://www.genecards.org/cgi-bin/carddisp.pl?gene=OR2AG1
MIR223	MicroRNA 223	RNA Gene	21	GC0XP066018	1.86707	https://www.genecards.org/cgi-bin/carddisp.pl?gene=MIR223
LTA	Lymphotoxin Alpha	Protein Coding	40	GC06P064133	1.86349	https://www.genecards.org/cgi-bin/carddisp.pl?gene=LTA
MALAT1	Metastasis Associated Lung Adenocarcinoma Transcript 1	RNA Gene	23	GC11P067480	1.85968	https://www.genecards.org/cgi-bin/carddisp.pl?gene=MALAT1
DLL1	Delta Like Canonical Notch Ligand 1	Protein Coding	44	GC06M170282	1.85837	https://www.genecards.org/cgi-bin/carddisp.pl?gene=DLL1
CTSS	Cathepsin S	Protein Coding	43	GC01M150730	1.85674	https://www.genecards.org/cgi-bin/carddisp.pl?gene=CTSS
SKIV2L	Ski2 Like RNA Helicase	Protein Coding	41	GC06P064158	1.85669	https://www.genecards.org/cgi-bin/carddisp.pl?gene=SKIV2L
MIR25	MicroRNA 25	RNA Gene	20	GC07M100093	1.85618	https://www.genecards.org/cgi-bin/carddisp.pl?gene=MIR25
MIR16-2	MicroRNA 16-2	RNA Gene	18	GC03P160413	1.85618	https://www.genecards.org/cgi-bin/carddisp.pl?gene=MIR16-2
TSPO	Translocator Protein	Protein Coding	41	GC22P043151	1.85512	https://www.genecards.org/cgi-bin/carddisp.pl?gene=TSPO
HAVCR2	Hepatitis A Virus Cellular Receptor 2	Protein Coding	41	GC05M157063	1.84029	https://www.genecards.org/cgi-bin/carddisp.pl?gene=HAVCR2
PTPRC	Protein Tyrosine Phosphatase Receptor Type C	Protein Coding	48	GC01P198607	1.83458	https://www.genecards.org/cgi-bin/carddisp.pl?gene=PTPRC
S100A1	S100 Calcium Binding Protein A1	Protein Coding	40	GC01P153627	1.83272	https://www.genecards.org/cgi-bin/carddisp.pl?gene=S100A1
KAT5	Lysine Acetyltransferase 5	Protein Coding	45	GC11P065711	1.8287	https://www.genecards.org/cgi-bin/carddisp.pl?gene=KAT5
RNASEH2B-AS1	RNASEH2B Antisense RNA 1	RNA Gene	15	GC13M050876	1.8287	https://www.genecards.org/cgi-bin/carddisp.pl?gene=RNASEH2B-AS1
SLC6A4	Solute Carrier Family 6 Member 4	Protein Coding	46	GC17M030194	1.8261	https://www.genecards.org/cgi-bin/carddisp.pl?gene=SLC6A4
KCNQ1	Potassium Voltage-Gated Channel Subfamily Q Member 1	Protein Coding	48	GC11P002444	1.81487	https://www.genecards.org/cgi-bin/carddisp.pl?gene=KCNQ1
TNFRSF10A	TNF Receptor Superfamily Member 10a	Protein Coding	43	GC08M023190	1.81254	https://www.genecards.org/cgi-bin/carddisp.pl?gene=TNFRSF10A
CD80	CD80 Molecule	Protein Coding	39	GC03M119524	1.81254	https://www.genecards.org/cgi-bin/carddisp.pl?gene=CD80
TLR7	Toll Like Receptor 7	Protein Coding	45	GC0XP012867	1.81065	https://www.genecards.org/cgi-bin/carddisp.pl?gene=TLR7
IRF3	Interferon Regulatory Factor 3	Protein Coding	44	GC19M049659	1.81065	https://www.genecards.org/cgi-bin/carddisp.pl?gene=IRF3
IFNAR1	Interferon Alpha And Beta Receptor Subunit 1	Protein Coding	43	GC21P033324	1.81065	https://www.genecards.org/cgi-bin/carddisp.pl?gene=IFNAR1
RSAD2	Radical S-Adenosyl Methionine Domain Containing 2	Protein Coding	39	GC02P006865	1.81065	https://www.genecards.org/cgi-bin/carddisp.pl?gene=RSAD2
GSR	Glutathione-Disulfide Reductase	Protein Coding	47	GC08M030678	1.80728	https://www.genecards.org/cgi-bin/carddisp.pl?gene=GSR
CYCS	Cytochrome C, Somatic	Protein Coding	47	GC07M025118	1.80586	https://www.genecards.org/cgi-bin/carddisp.pl?gene=CYCS
MIR138-1	MicroRNA 138-1	RNA Gene	20	GC03P044115	1.80357	https://www.genecards.org/cgi-bin/carddisp.pl?gene=MIR138-1
MIR138-2	MicroRNA 138-2	RNA Gene	20	GC16P056860	1.80357	https://www.genecards.org/cgi-bin/carddisp.pl?gene=MIR138-2
MIR331	MicroRNA 331	RNA Gene	18	GC12P095308	1.80357	https://www.genecards.org/cgi-bin/carddisp.pl?gene=MIR331
RPL31P26	Ribosomal Protein L31 Pseudogene 26	Pseudogene	5	GC04M147425	1.80357	https://www.genecards.org/cgi-bin/carddisp.pl?gene=RPL31P26
GDNF	Glial Cell Derived Neurotrophic Factor	Protein Coding	45	GC05M037812	1.79784	https://www.genecards.org/cgi-bin/carddisp.pl?gene=GDNF
PAX6	Paired Box 6	Protein Coding	46	GC11M031784	1.79756	https://www.genecards.org/cgi-bin/carddisp.pl?gene=PAX6
RICTOR	RPTOR Independent Companion Of MTOR Complex 2	Protein Coding	43	GC05M038937	1.79579	https://www.genecards.org/cgi-bin/carddisp.pl?gene=RICTOR
MLST8	MTOR Associated Protein, LST8 Homolog	Protein Coding	40	GC16P002204	1.79579	https://www.genecards.org/cgi-bin/carddisp.pl?gene=MLST8
AKT1S1	AKT1 Substrate 1	Protein Coding	38	GC19M049869	1.79579	https://www.genecards.org/cgi-bin/carddisp.pl?gene=AKT1S1
CHI3L1	Chitinase 3 Like 1	Protein Coding	42	GC01M203148	1.79469	https://www.genecards.org/cgi-bin/carddisp.pl?gene=CHI3L1
IGHE	Immunoglobulin Heavy Constant Epsilon	Protein Coding	27	GC14M111180	1.79153	https://www.genecards.org/cgi-bin/carddisp.pl?gene=IGHE
IRF7	Interferon Regulatory Factor 7	Protein Coding	45	GC11M000612	1.78556	https://www.genecards.org/cgi-bin/carddisp.pl?gene=IRF7
CD14	CD14 Molecule	Protein Coding	43	GC05M140631	1.78444	https://www.genecards.org/cgi-bin/carddisp.pl?gene=CD14
PSEN1	Presenilin 1	Protein Coding	50	GC14P073136	1.78424	https://www.genecards.org/cgi-bin/carddisp.pl?gene=PSEN1
IL5	Interleukin 5	Protein Coding	42	GC05M132541	1.77299	https://www.genecards.org/cgi-bin/carddisp.pl?gene=IL5
PRKCA	Protein Kinase C Alpha	Protein Coding	49	GC17P066302	1.76899	https://www.genecards.org/cgi-bin/carddisp.pl?gene=PRKCA
RAC1	Rac Family Small GTPase 1	Protein Coding	47	GC07P006377	1.76838	https://www.genecards.org/cgi-bin/carddisp.pl?gene=RAC1
RLN2	Relaxin 2	Protein Coding	35	GC09M005306	1.76487	https://www.genecards.org/cgi-bin/carddisp.pl?gene=RLN2
SLC1A2	Solute Carrier Family 1 Member 2	Protein Coding	48	GC11M035252	1.76139	https://www.genecards.org/cgi-bin/carddisp.pl?gene=SLC1A2
TGM2	Transglutaminase 2	Protein Coding	45	GC20M038127	1.76098	https://www.genecards.org/cgi-bin/carddisp.pl?gene=TGM2
STUB1	STIP1 Homology And U-Box Containing Protein 1	Protein Coding	43	GC16P007366	1.75571	https://www.genecards.org/cgi-bin/carddisp.pl?gene=STUB1
KLK4	Kallikrein Related Peptidase 4	Protein Coding	41	GC19M054836	1.75571	https://www.genecards.org/cgi-bin/carddisp.pl?gene=KLK4
LGALS9	Galectin 9	Protein Coding	38	GC17P027629	1.75571	https://www.genecards.org/cgi-bin/carddisp.pl?gene=LGALS9
ARHGEF17	Rho Guanine Nucleotide Exchange Factor 17	Protein Coding	36	GC11P073306	1.75571	https://www.genecards.org/cgi-bin/carddisp.pl?gene=ARHGEF17
MIR34B	MicroRNA 34b	RNA Gene	21	GC11P111546	1.75571	https://www.genecards.org/cgi-bin/carddisp.pl?gene=MIR34B
MIR34C	MicroRNA 34c	RNA Gene	20	GC11P111591	1.75571	https://www.genecards.org/cgi-bin/carddisp.pl?gene=MIR34C
MIR23B	MicroRNA 23b	RNA Gene	20	GC09P095085	1.75571	https://www.genecards.org/cgi-bin/carddisp.pl?gene=MIR23B
MIR4735	MicroRNA 4735	RNA Gene	10	GC01M196555	1.75571	https://www.genecards.org/cgi-bin/carddisp.pl?gene=MIR4735
CLDN4	Claudin 4	Protein Coding	40	GC07P073799	1.73683	https://www.genecards.org/cgi-bin/carddisp.pl?gene=CLDN4
CLDN3	Claudin 3	Protein Coding	39	GC07M073768	1.73683	https://www.genecards.org/cgi-bin/carddisp.pl?gene=CLDN3
UFD1	Ubiquitin Recognition Factor In ER Associated Degradation 1	Protein Coding	34	GC22M019450	1.73683	https://www.genecards.org/cgi-bin/carddisp.pl?gene=UFD1
WDR62	WD Repeat Domain 62	Protein Coding	36	GC19P036054	1.73616	https://www.genecards.org/cgi-bin/carddisp.pl?gene=WDR62
MYBPC3	Myosin Binding Protein C3	Protein Coding	44	GC11M076980	1.73105	https://www.genecards.org/cgi-bin/carddisp.pl?gene=MYBPC3
CXCR2	C-X-C Motif Chemokine Receptor 2	Protein Coding	47	GC02P218125	1.73002	https://www.genecards.org/cgi-bin/carddisp.pl?gene=CXCR2
TNS1	Tensin 1	Protein Coding	39	GC02M217799	1.72631	https://www.genecards.org/cgi-bin/carddisp.pl?gene=TNS1
PENK	Proenkephalin	Protein Coding	36	GC08M056436	1.72516	https://www.genecards.org/cgi-bin/carddisp.pl?gene=PENK
CX3CL1	C-X3-C Motif Chemokine Ligand 1	Protein Coding	40	GC16P057372	1.72496	https://www.genecards.org/cgi-bin/carddisp.pl?gene=CX3CL1
NEURL1	Neuralized E3 Ubiquitin Protein Ligase 1	Protein Coding	35	GC10P103493	1.72352	https://www.genecards.org/cgi-bin/carddisp.pl?gene=NEURL1
IFI44L	Interferon Induced Protein 44 Like	Protein Coding	32	GC01P078619	1.71937	https://www.genecards.org/cgi-bin/carddisp.pl?gene=IFI44L
PROM1	Prominin 1	Protein Coding	43	GC04M015965	1.71717	https://www.genecards.org/cgi-bin/carddisp.pl?gene=PROM1
PVALB	Parvalbumin	Protein Coding	37	GC22M036800	1.71216	https://www.genecards.org/cgi-bin/carddisp.pl?gene=PVALB
MUTYH	MutY DNA Glycosylase	Protein Coding	43	GC01M045329	1.70233	https://www.genecards.org/cgi-bin/carddisp.pl?gene=MUTYH
IRF5	Interferon Regulatory Factor 5	Protein Coding	45	GC07P128937	1.70163	https://www.genecards.org/cgi-bin/carddisp.pl?gene=IRF5
IDUA	Alpha-L-Iduronidase	Protein Coding	41	GC04P000986	1.70024	https://www.genecards.org/cgi-bin/carddisp.pl?gene=IDUA
NEDD4	NEDD4 E3 Ubiquitin Protein Ligase	Protein Coding	45	GC15M055826	1.69653	https://www.genecards.org/cgi-bin/carddisp.pl?gene=NEDD4
CDKN3	Cyclin Dependent Kinase Inhibitor 3	Protein Coding	41	GC14P054398	1.69454	https://www.genecards.org/cgi-bin/carddisp.pl?gene=CDKN3
TRIM25	Tripartite Motif Containing 25	Protein Coding	42	GC17M056836	1.69329	https://www.genecards.org/cgi-bin/carddisp.pl?gene=TRIM25
MFGE8	Milk Fat Globule EGF And Factor V/VIII Domain Containing	Protein Coding	43	GC15M088898	1.68419	https://www.genecards.org/cgi-bin/carddisp.pl?gene=MFGE8
SLC17A5	Solute Carrier Family 17 Member 5	Protein Coding	43	GC06M073593	1.6816	https://www.genecards.org/cgi-bin/carddisp.pl?gene=SLC17A5
GNA15	G Protein Subunit Alpha 15	Protein Coding	41	GC19P003188	1.68081	https://www.genecards.org/cgi-bin/carddisp.pl?gene=GNA15
PTPN2	Protein Tyrosine Phosphatase Non-Receptor Type 2	Protein Coding	45	GC18M020978	1.68039	https://www.genecards.org/cgi-bin/carddisp.pl?gene=PTPN2
TNFRSF25	TNF Receptor Superfamily Member 25	Protein Coding	41	GC01M006460	1.6777	https://www.genecards.org/cgi-bin/carddisp.pl?gene=TNFRSF25
CACNB1	Calcium Voltage-Gated Channel Auxiliary Subunit Beta 1	Protein Coding	41	GC17M039173	1.67735	https://www.genecards.org/cgi-bin/carddisp.pl?gene=CACNB1
ATP6V1E1	ATPase H+ Transporting V1 Subunit E1	Protein Coding	42	GC22M017592	1.67687	https://www.genecards.org/cgi-bin/carddisp.pl?gene=ATP6V1E1
RNASEL	Ribonuclease L	Protein Coding	44	GC01M182573	1.67581	https://www.genecards.org/cgi-bin/carddisp.pl?gene=RNASEL
EXO1	Exonuclease 1	Protein Coding	42	GC01P241847	1.67581	https://www.genecards.org/cgi-bin/carddisp.pl?gene=EXO1
MAVS	Mitochondrial Antiviral Signaling Protein	Protein Coding	38	GC20P003850	1.67581	https://www.genecards.org/cgi-bin/carddisp.pl?gene=MAVS
BST2	Bone Marrow Stromal Cell Antigen 2	Protein Coding	37	GC19M017403	1.67581	https://www.genecards.org/cgi-bin/carddisp.pl?gene=BST2
MIR376A1	MicroRNA 376a-1	RNA Gene	16	GC14P107727	1.67581	https://www.genecards.org/cgi-bin/carddisp.pl?gene=MIR376A1
CACNA1C	Calcium Voltage-Gated Channel Subunit Alpha1 C	Protein Coding	47	GC12P001970	1.66604	https://www.genecards.org/cgi-bin/carddisp.pl?gene=CACNA1C
CACNA1S	Calcium Voltage-Gated Channel Subunit Alpha1 S	Protein Coding	47	GC01M201008	1.66604	https://www.genecards.org/cgi-bin/carddisp.pl?gene=CACNA1S
HEYL	Hes Related Family BHLH Transcription Factor With YRPW Motif Like	Protein Coding	38	GC01M039623	1.65713	https://www.genecards.org/cgi-bin/carddisp.pl?gene=HEYL
APH1B	Aph-1 Homolog B, Gamma-Secretase Subunit	Protein Coding	41	GC15P083848	1.65366	https://www.genecards.org/cgi-bin/carddisp.pl?gene=APH1B
HLA-C	Major Histocompatibility Complex, Class I, C	Protein Coding	43	GC06M054131	1.64784	https://www.genecards.org/cgi-bin/carddisp.pl?gene=HLA-C
BMP7	Bone Morphogenetic Protein 7	Protein Coding	43	GC20M057168	1.6447	https://www.genecards.org/cgi-bin/carddisp.pl?gene=BMP7
PYCR1	Pyrroline-5-Carboxylate Reductase 1	Protein Coding	45	GC17M081932	1.6439	https://www.genecards.org/cgi-bin/carddisp.pl?gene=PYCR1
GORAB	Golgin, RAB6 Interacting	Protein Coding	36	GC01P170501	1.6439	https://www.genecards.org/cgi-bin/carddisp.pl?gene=GORAB
YAP1	Yes1 Associated Transcriptional Regulator	Protein Coding	46	GC11P102110	1.63796	https://www.genecards.org/cgi-bin/carddisp.pl?gene=YAP1
ADAMTS4	ADAM Metallopeptidase With Thrombospondin Type 1 Motif 4	Protein Coding	41	GC01M161184	1.63732	https://www.genecards.org/cgi-bin/carddisp.pl?gene=ADAMTS4
PDK2	Pyruvate Dehydrogenase Kinase 2	Protein Coding	42	GC17P050095	1.62529	https://www.genecards.org/cgi-bin/carddisp.pl?gene=PDK2
NOS1	Nitric Oxide Synthase 1	Protein Coding	48	GC12M117208	1.61603	https://www.genecards.org/cgi-bin/carddisp.pl?gene=NOS1
STAT6	Signal Transducer And Activator Of Transcription 6	Protein Coding	48	GC12M057095	1.61317	https://www.genecards.org/cgi-bin/carddisp.pl?gene=STAT6
SERPINI1	Serpin Family I Member 1	Protein Coding	44	GC03P167735	1.61153	https://www.genecards.org/cgi-bin/carddisp.pl?gene=SERPINI1
PCSK2	Proprotein Convertase Subtilisin/Kexin Type 2	Protein Coding	40	GC20P017226	1.60565	https://www.genecards.org/cgi-bin/carddisp.pl?gene=PCSK2
CXCR3	C-X-C Motif Chemokine Receptor 3	Protein Coding	43	GC0XM071615	1.60461	https://www.genecards.org/cgi-bin/carddisp.pl?gene=CXCR3
GPX1	Glutathione Peroxidase 1	Protein Coding	45	GC03M049665	1.60308	https://www.genecards.org/cgi-bin/carddisp.pl?gene=GPX1
MSI1	Musashi RNA Binding Protein 1	Protein Coding	38	GC12M120341	1.60242	https://www.genecards.org/cgi-bin/carddisp.pl?gene=MSI1
GRIA2	Glutamate Ionotropic Receptor AMPA Type Subunit 2	Protein Coding	48	GC04P157204	1.59685	https://www.genecards.org/cgi-bin/carddisp.pl?gene=GRIA2
DPP4	Dipeptidyl Peptidase 4	Protein Coding	47	GC02M161992	1.57595	https://www.genecards.org/cgi-bin/carddisp.pl?gene=DPP4
LRBA	LPS Responsive Beige-Like Anchor Protein	Protein Coding	40	GC04M150264	1.57063	https://www.genecards.org/cgi-bin/carddisp.pl?gene=LRBA
CXCL11	C-X-C Motif Chemokine Ligand 11	Protein Coding	39	GC04M076033	1.56973	https://www.genecards.org/cgi-bin/carddisp.pl?gene=CXCL11
CXCL9	C-X-C Motif Chemokine Ligand 9	Protein Coding	37	GC04M076001	1.56973	https://www.genecards.org/cgi-bin/carddisp.pl?gene=CXCL9
ITPR3	Inositol 1,4,5-Trisphosphate Receptor Type 3	Protein Coding	44	GC06P033620	1.56624	https://www.genecards.org/cgi-bin/carddisp.pl?gene=ITPR3
COL9A1	Collagen Type IX Alpha 1 Chain	Protein Coding	41	GC06M070215	1.5661	https://www.genecards.org/cgi-bin/carddisp.pl?gene=COL9A1
PTHLH	Parathyroid Hormone Like Hormone	Protein Coding	44	GC12M027959	1.56438	https://www.genecards.org/cgi-bin/carddisp.pl?gene=PTHLH
SOD2	Superoxide Dismutase 2	Protein Coding	48	GC06M159669	1.56331	https://www.genecards.org/cgi-bin/carddisp.pl?gene=SOD2
MAGI2	Membrane Associated Guanylate Kinase, WW And PDZ Domain Containing 2	Protein Coding	43	GC07M078017	1.56223	https://www.genecards.org/cgi-bin/carddisp.pl?gene=MAGI2
VEGFC	Vascular Endothelial Growth Factor C	Protein Coding	45	GC04M176683	1.56124	https://www.genecards.org/cgi-bin/carddisp.pl?gene=VEGFC
NFATC1	Nuclear Factor Of Activated T Cells 1	Protein Coding	46	GC18P079395	1.55963	https://www.genecards.org/cgi-bin/carddisp.pl?gene=NFATC1
GHR	Growth Hormone Receptor	Protein Coding	44	GC05P042429	1.55511	https://www.genecards.org/cgi-bin/carddisp.pl?gene=GHR
USP9X	Ubiquitin Specific Peptidase 9 X-Linked	Protein Coding	46	GC0XP041085	1.55277	https://www.genecards.org/cgi-bin/carddisp.pl?gene=USP9X
SYK	Spleen Associated Tyrosine Kinase	Protein Coding	48	GC09P091608	1.55204	https://www.genecards.org/cgi-bin/carddisp.pl?gene=SYK
CRYGD	Crystallin Gamma D	Protein Coding	39	GC02M208121	1.55026	https://www.genecards.org/cgi-bin/carddisp.pl?gene=CRYGD
MIR124-1	MicroRNA 124-1	RNA Gene	21	GC08M009903	1.54877	https://www.genecards.org/cgi-bin/carddisp.pl?gene=MIR124-1
INTS6	Integrator Complex Subunit 6	Protein Coding	36	GC13M051354	1.54583	https://www.genecards.org/cgi-bin/carddisp.pl?gene=INTS6
TNFSF13B	TNF Superfamily Member 13b	Protein Coding	43	GC13P108251	1.54086	https://www.genecards.org/cgi-bin/carddisp.pl?gene=TNFSF13B
AHCY	Adenosylhomocysteinase	Protein Coding	48	GC20M034400	1.53809	https://www.genecards.org/cgi-bin/carddisp.pl?gene=AHCY
AHSP	Alpha Hemoglobin Stabilizing Protein	Protein Coding	35	GC16P031527	1.52799	https://www.genecards.org/cgi-bin/carddisp.pl?gene=AHSP
DLL4	Delta Like Canonical Notch Ligand 4	Protein Coding	44	GC15P040929	1.52708	https://www.genecards.org/cgi-bin/carddisp.pl?gene=DLL4
WRAP53	WD Repeat Containing Antisense To TP53	Protein Coding	40	GC17P009838	1.52543	https://www.genecards.org/cgi-bin/carddisp.pl?gene=WRAP53
NOP10	NOP10 Ribonucleoprotein	Protein Coding	39	GC15M034341	1.52543	https://www.genecards.org/cgi-bin/carddisp.pl?gene=NOP10
MIR17HG	MiR-17-92a-1 Cluster Host Gene	RNA Gene	26	GC13P091347	1.52242	https://www.genecards.org/cgi-bin/carddisp.pl?gene=MIR17HG
MCPH1	Microcephalin 1	Protein Coding	40	GC08P006406	1.51768	https://www.genecards.org/cgi-bin/carddisp.pl?gene=MCPH1
GSN	Gelsolin	Protein Coding	47	GC09P121201	1.51598	https://www.genecards.org/cgi-bin/carddisp.pl?gene=GSN
PIK3CD	Phosphatidylinositol-4,5-Bisphosphate 3-Kinase Catalytic Subunit Delta	Protein Coding	52	GC01P009629	1.50993	https://www.genecards.org/cgi-bin/carddisp.pl?gene=PIK3CD
PIK3CB	Phosphatidylinositol-4,5-Bisphosphate 3-Kinase Catalytic Subunit Beta	Protein Coding	47	GC03M138652	1.50993	https://www.genecards.org/cgi-bin/carddisp.pl?gene=PIK3CB
GFI1B	Growth Factor Independent 1B Transcriptional Repressor	Protein Coding	39	GC09P132945	1.50993	https://www.genecards.org/cgi-bin/carddisp.pl?gene=GFI1B
MAN2C1	Mannosidase Alpha Class 2C Member 1	Protein Coding	36	GC15M075355	1.50993	https://www.genecards.org/cgi-bin/carddisp.pl?gene=MAN2C1
CENPC	Centromere Protein C	Protein Coding	33	GC04M067471	1.50993	https://www.genecards.org/cgi-bin/carddisp.pl?gene=CENPC
TPTE2	Transmembrane Phosphoinositide 3-Phosphatase And Tensin Homolog 2	Protein Coding	33	GC13M019422	1.50993	https://www.genecards.org/cgi-bin/carddisp.pl?gene=TPTE2
TCHP	Trichoplein Keratin Filament Binding	Protein Coding	33	GC12P109900	1.50993	https://www.genecards.org/cgi-bin/carddisp.pl?gene=TCHP
YY1	YY1 Transcription Factor	Protein Coding	46	GC14P100238	1.50517	https://www.genecards.org/cgi-bin/carddisp.pl?gene=YY1
INO80	INO80 Complex ATPase Subunit	Protein Coding	35	GC15M040979	1.50517	https://www.genecards.org/cgi-bin/carddisp.pl?gene=INO80
CCR6	C-C Motif Chemokine Receptor 6	Protein Coding	43	GC06P167111	1.50337	https://www.genecards.org/cgi-bin/carddisp.pl?gene=CCR6
TLDC2	TBC/LysM-Associated Domain Containing 2	Protein Coding	27	GC20P036876	1.50315	https://www.genecards.org/cgi-bin/carddisp.pl?gene=TLDC2
BRCC3	BRCA1/BRCA2-Containing Complex Subunit 3	Protein Coding	41	GC0XP155071	1.50205	https://www.genecards.org/cgi-bin/carddisp.pl?gene=BRCC3
MYH9	Myosin Heavy Chain 9	Protein Coding	48	GC22M036281	1.50148	https://www.genecards.org/cgi-bin/carddisp.pl?gene=MYH9
BACE1	Beta-Secretase 1	Protein Coding	45	GC11M117285	1.48296	https://www.genecards.org/cgi-bin/carddisp.pl?gene=BACE1
RTEL1	Regulator Of Telomere Elongation Helicase 1	Protein Coding	39	GC20P063658	1.47997	https://www.genecards.org/cgi-bin/carddisp.pl?gene=RTEL1
JAK1	Janus Kinase 1	Protein Coding	51	GC01M064833	1.46581	https://www.genecards.org/cgi-bin/carddisp.pl?gene=JAK1
RNU4ATAC	RNA, U4atac Small Nuclear (U12-Dependent Splicing)	RNA Gene	20	GC02P121548	1.46118	https://www.genecards.org/cgi-bin/carddisp.pl?gene=RNU4ATAC
IFI27	Interferon Alpha Inducible Protein 27	Protein Coding	37	GC14P094104	1.46001	https://www.genecards.org/cgi-bin/carddisp.pl?gene=IFI27
STING1	Stimulator Of Interferon Response CGAMP Interactor 1	Protein Coding	32	GC05M139476	1.46001	https://www.genecards.org/cgi-bin/carddisp.pl?gene=STING1
MUSK	Muscle Associated Receptor Tyrosine Kinase	Protein Coding	45	GC09P110668	1.45277	https://www.genecards.org/cgi-bin/carddisp.pl?gene=MUSK
FCGR3A	Fc Fragment Of IgG Receptor IIIa	Protein Coding	42	GC01M161541	1.45192	https://www.genecards.org/cgi-bin/carddisp.pl?gene=FCGR3A
ECE1	Endothelin Converting Enzyme 1	Protein Coding	47	GC01M021217	1.44996	https://www.genecards.org/cgi-bin/carddisp.pl?gene=ECE1
MEPE	Matrix Extracellular Phosphoglycoprotein	Protein Coding	34	GC04P087821	1.44937	https://www.genecards.org/cgi-bin/carddisp.pl?gene=MEPE
NFKBIA	NFKB Inhibitor Alpha	Protein Coding	48	GC14M035401	1.44883	https://www.genecards.org/cgi-bin/carddisp.pl?gene=NFKBIA
ATM	ATM Serine/Threonine Kinase	Protein Coding	51	GC11P108222	1.44384	https://www.genecards.org/cgi-bin/carddisp.pl?gene=ATM
KLF2	Kruppel Like Factor 2	Protein Coding	39	GC19P030271	1.43985	https://www.genecards.org/cgi-bin/carddisp.pl?gene=KLF2
TBXT	T-Box Transcription Factor T	Protein Coding	32	GC06M166158	1.43551	https://www.genecards.org/cgi-bin/carddisp.pl?gene=TBXT
KCNA1	Potassium Voltage-Gated Channel Subfamily A Member 1	Protein Coding	44	GC12P015314	1.43367	https://www.genecards.org/cgi-bin/carddisp.pl?gene=KCNA1
C3	Complement C3	Protein Coding	45	GC19M006677	1.43141	https://www.genecards.org/cgi-bin/carddisp.pl?gene=C3
KDM6A	Lysine Demethylase 6A	Protein Coding	45	GC0XP044873	1.43098	https://www.genecards.org/cgi-bin/carddisp.pl?gene=KDM6A
FOXG1	Forkhead Box G1	Protein Coding	41	GC14P028766	1.42898	https://www.genecards.org/cgi-bin/carddisp.pl?gene=FOXG1
RAD51	RAD51 Recombinase	Protein Coding	51	GC15P040694	1.4227	https://www.genecards.org/cgi-bin/carddisp.pl?gene=RAD51
MTMR2	Myotubularin Related Protein 2	Protein Coding	42	GC11M095822	1.4227	https://www.genecards.org/cgi-bin/carddisp.pl?gene=MTMR2
CDH24	Cadherin 24	Protein Coding	33	GC14M023047	1.4227	https://www.genecards.org/cgi-bin/carddisp.pl?gene=CDH24
AK9	Adenylate Kinase 9	Protein Coding	32	GC06M109492	1.4227	https://www.genecards.org/cgi-bin/carddisp.pl?gene=AK9
MIR214	MicroRNA 214	RNA Gene	20	GC01M172234	1.42187	https://www.genecards.org/cgi-bin/carddisp.pl?gene=MIR214
CYP1A1	Cytochrome P450 Family 1 Subfamily A Member 1	Protein Coding	45	GC15M074719	1.41403	https://www.genecards.org/cgi-bin/carddisp.pl?gene=CYP1A1
COG1	Component Of Oligomeric Golgi Complex 1	Protein Coding	36	GC17P073193	1.41254	https://www.genecards.org/cgi-bin/carddisp.pl?gene=COG1
FGFR4	Fibroblast Growth Factor Receptor 4	Protein Coding	49	GC05P177086	1.41145	https://www.genecards.org/cgi-bin/carddisp.pl?gene=FGFR4
CDK5RAP2	CDK5 Regulatory Subunit Associated Protein 2	Protein Coding	41	GC09M120388	1.41061	https://www.genecards.org/cgi-bin/carddisp.pl?gene=CDK5RAP2
CENPJ	Centromere Protein J	Protein Coding	41	GC13M024882	1.41061	https://www.genecards.org/cgi-bin/carddisp.pl?gene=CENPJ
STIL	STIL Centriolar Assembly Protein	Protein Coding	40	GC01M047250	1.41061	https://www.genecards.org/cgi-bin/carddisp.pl?gene=STIL
ASPM	Assembly Factor For Spindle Microtubules	Protein Coding	37	GC01M197084	1.41061	https://www.genecards.org/cgi-bin/carddisp.pl?gene=ASPM
MIR455	MicroRNA 455	RNA Gene	18	GC09P114209	1.39895	https://www.genecards.org/cgi-bin/carddisp.pl?gene=MIR455
GAS5	Growth Arrest Specific 5	RNA Gene	23	GC01M173947	1.39757	https://www.genecards.org/cgi-bin/carddisp.pl?gene=GAS5
RBFOX1	RNA Binding Fox-1 Homolog 1	Protein Coding	37	GC16P007536	1.39514	https://www.genecards.org/cgi-bin/carddisp.pl?gene=RBFOX1
PGAP1	Post-GPI Attachment To Proteins Inositol Deacylase 1	Protein Coding	39	GC02M196833	1.39503	https://www.genecards.org/cgi-bin/carddisp.pl?gene=PGAP1
HNF4A	Hepatocyte Nuclear Factor 4 Alpha	Protein Coding	49	GC20P044355	1.39462	https://www.genecards.org/cgi-bin/carddisp.pl?gene=HNF4A
PAPPA	Pappalysin 1	Protein Coding	40	GC09P117433	1.39287	https://www.genecards.org/cgi-bin/carddisp.pl?gene=PAPPA
CFH	Complement Factor H	Protein Coding	44	GC01P196621	1.38787	https://www.genecards.org/cgi-bin/carddisp.pl?gene=CFH
CSF1	Colony Stimulating Factor 1	Protein Coding	41	GC01P109911	1.38601	https://www.genecards.org/cgi-bin/carddisp.pl?gene=CSF1
CXCL1	C-X-C Motif Chemokine Ligand 1	Protein Coding	40	GC04P073869	1.38601	https://www.genecards.org/cgi-bin/carddisp.pl?gene=CXCL1
TBL3	Transducin Beta Like 3	Protein Coding	37	GC16P007420	1.38036	https://www.genecards.org/cgi-bin/carddisp.pl?gene=TBL3
CD69	CD69 Molecule	Protein Coding	39	GC12M017566	1.37728	https://www.genecards.org/cgi-bin/carddisp.pl?gene=CD69
KLK6	Kallikrein Related Peptidase 6	Protein Coding	41	GC19M050958	1.37445	https://www.genecards.org/cgi-bin/carddisp.pl?gene=KLK6
AKR1A1	Aldo-Keto Reductase Family 1 Member A1	Protein Coding	42	GC01P045550	1.3731	https://www.genecards.org/cgi-bin/carddisp.pl?gene=AKR1A1
TSPY1	Testis Specific Protein Y-Linked 1	Protein Coding	32	GC0YP009469	1.36951	https://www.genecards.org/cgi-bin/carddisp.pl?gene=TSPY1
SMTN	Smoothelin	Protein Coding	37	GC22P031209	1.36801	https://www.genecards.org/cgi-bin/carddisp.pl?gene=SMTN
CTTN	Cortactin	Protein Coding	41	GC11P070398	1.36237	https://www.genecards.org/cgi-bin/carddisp.pl?gene=CTTN
DLL3	Delta Like Canonical Notch Ligand 3	Protein Coding	40	GC19P039498	1.35674	https://www.genecards.org/cgi-bin/carddisp.pl?gene=DLL3
DCAF8	DDB1 And CUL4 Associated Factor 8	Protein Coding	36	GC01M160215	1.35631	https://www.genecards.org/cgi-bin/carddisp.pl?gene=DCAF8
IFNAR2	Interferon Alpha And Beta Receptor Subunit 2	Protein Coding	47	GC21P033229	1.35026	https://www.genecards.org/cgi-bin/carddisp.pl?gene=IFNAR2
TBK1	TANK Binding Kinase 1	Protein Coding	47	GC12P064451	1.35026	https://www.genecards.org/cgi-bin/carddisp.pl?gene=TBK1
TLR8	Toll Like Receptor 8	Protein Coding	46	GC0XP012924	1.35026	https://www.genecards.org/cgi-bin/carddisp.pl?gene=TLR8
ADARB1	Adenosine Deaminase RNA Specific B1	Protein Coding	44	GC21P045073	1.35026	https://www.genecards.org/cgi-bin/carddisp.pl?gene=ADARB1
FEN1	Flap Structure-Specific Endonuclease 1	Protein Coding	44	GC11P061793	1.35026	https://www.genecards.org/cgi-bin/carddisp.pl?gene=FEN1
DDX41	DEAD-Box Helicase 41	Protein Coding	43	GC05M177511	1.35026	https://www.genecards.org/cgi-bin/carddisp.pl?gene=DDX41
IRF9	Interferon Regulatory Factor 9	Protein Coding	43	GC14P024161	1.35026	https://www.genecards.org/cgi-bin/carddisp.pl?gene=IRF9
DNASE1L3	Deoxyribonuclease 1 Like 3	Protein Coding	42	GC03M058192	1.35026	https://www.genecards.org/cgi-bin/carddisp.pl?gene=DNASE1L3
RNASEH1	Ribonuclease H1	Protein Coding	42	GC02M003544	1.35026	https://www.genecards.org/cgi-bin/carddisp.pl?gene=RNASEH1
DDB1	Damage Specific DNA Binding Protein 1	Protein Coding	41	GC11M077264	1.35026	https://www.genecards.org/cgi-bin/carddisp.pl?gene=DDB1
DNASE1	Deoxyribonuclease 1	Protein Coding	41	GC16P003611	1.35026	https://www.genecards.org/cgi-bin/carddisp.pl?gene=DNASE1
PNPT1	Polyribonucleotide Nucleotidyltransferase 1	Protein Coding	41	GC02M055634	1.35026	https://www.genecards.org/cgi-bin/carddisp.pl?gene=PNPT1
DNA2	DNA Replication Helicase/Nuclease 2	Protein Coding	40	GC10M068414	1.35026	https://www.genecards.org/cgi-bin/carddisp.pl?gene=DNA2
APOBEC3G	Apolipoprotein B MRNA Editing Enzyme Catalytic Subunit 3G	Protein Coding	40	GC22P039078	1.35026	https://www.genecards.org/cgi-bin/carddisp.pl?gene=APOBEC3G
MX1	MX Dynamin Like GTPase 1	Protein Coding	40	GC21P041420	1.35026	https://www.genecards.org/cgi-bin/carddisp.pl?gene=MX1
TRIM5	Tripartite Motif Containing 5	Protein Coding	40	GC11M005905	1.35026	https://www.genecards.org/cgi-bin/carddisp.pl?gene=TRIM5
RNF125	Ring Finger Protein 125	Protein Coding	40	GC18P032067	1.35026	https://www.genecards.org/cgi-bin/carddisp.pl?gene=RNF125
AZIN1	Antizyme Inhibitor 1	Protein Coding	39	GC08M102826	1.35026	https://www.genecards.org/cgi-bin/carddisp.pl?gene=AZIN1
ADARB2	Adenosine Deaminase RNA Specific B2 (Inactive)	Protein Coding	39	GC10M001193	1.35026	https://www.genecards.org/cgi-bin/carddisp.pl?gene=ADARB2
MOV10	Mov10 RISC Complex RNA Helicase	Protein Coding	39	GC01P112673	1.35026	https://www.genecards.org/cgi-bin/carddisp.pl?gene=MOV10
SETX	Senataxin	Protein Coding	39	GC09M132261	1.35026	https://www.genecards.org/cgi-bin/carddisp.pl?gene=SETX
DHX36	DEAH-Box Helicase 36	Protein Coding	38	GC03M154272	1.35026	https://www.genecards.org/cgi-bin/carddisp.pl?gene=DHX36
UNC93B1	Unc-93 Homolog B1, TLR Signaling Regulator	Protein Coding	38	GC11M067991	1.35026	https://www.genecards.org/cgi-bin/carddisp.pl?gene=UNC93B1
DHX58	DExH-Box Helicase 58	Protein Coding	37	GC17M042101	1.35026	https://www.genecards.org/cgi-bin/carddisp.pl?gene=DHX58
APOBEC3F	Apolipoprotein B MRNA Editing Enzyme Catalytic Subunit 3F	Protein Coding	37	GC22P039037	1.35026	https://www.genecards.org/cgi-bin/carddisp.pl?gene=APOBEC3F
IFIT1	Interferon Induced Protein With Tetratricopeptide Repeats 1	Protein Coding	37	GC10P089396	1.35026	https://www.genecards.org/cgi-bin/carddisp.pl?gene=IFIT1
DNASE2	Deoxyribonuclease 2, Lysosomal	Protein Coding	37	GC19M012875	1.35026	https://www.genecards.org/cgi-bin/carddisp.pl?gene=DNASE2
TREX2	Three Prime Repair Exonuclease 2	Protein Coding	34	GC0XM153444	1.35026	https://www.genecards.org/cgi-bin/carddisp.pl?gene=TREX2
RNF26	Ring Finger Protein 26	Protein Coding	34	GC11P119334	1.35026	https://www.genecards.org/cgi-bin/carddisp.pl?gene=RNF26
TRIM56	Tripartite Motif Containing 56	Protein Coding	33	GC07P101085	1.35026	https://www.genecards.org/cgi-bin/carddisp.pl?gene=TRIM56
RNF122	Ring Finger Protein 122	Protein Coding	30	GC08M033524	1.35026	https://www.genecards.org/cgi-bin/carddisp.pl?gene=RNF122
CGAS	Cyclic GMP-AMP Synthase	Protein Coding	28	GC06M073414	1.35026	https://www.genecards.org/cgi-bin/carddisp.pl?gene=CGAS
C13orf42	Chromosome 13 Open Reading Frame 42	Protein Coding	12	GC13M051131	1.35026	https://www.genecards.org/cgi-bin/carddisp.pl?gene=C13orf42
ATP2B1	ATPase Plasma Membrane Ca2+ Transporting 1	Protein Coding	43	GC12M089588	1.34767	https://www.genecards.org/cgi-bin/carddisp.pl?gene=ATP2B1
BDKRB2	Bradykinin Receptor B2	Protein Coding	43	GC14P096205	1.34726	https://www.genecards.org/cgi-bin/carddisp.pl?gene=BDKRB2
CACNB2	Calcium Voltage-Gated Channel Auxiliary Subunit Beta 2	Protein Coding	45	GC10P018165	1.3405	https://www.genecards.org/cgi-bin/carddisp.pl?gene=CACNB2
CACNB4	Calcium Voltage-Gated Channel Auxiliary Subunit Beta 4	Protein Coding	44	GC02M151832	1.3405	https://www.genecards.org/cgi-bin/carddisp.pl?gene=CACNB4
CACNB3	Calcium Voltage-Gated Channel Auxiliary Subunit Beta 3	Protein Coding	41	GC12P048813	1.3405	https://www.genecards.org/cgi-bin/carddisp.pl?gene=CACNB3
CXCR5	C-X-C Motif Chemokine Receptor 5	Protein Coding	39	GC11P118912	1.33625	https://www.genecards.org/cgi-bin/carddisp.pl?gene=CXCR5
SP1	Sp1 Transcription Factor	Protein Coding	43	GC12P053380	1.33127	https://www.genecards.org/cgi-bin/carddisp.pl?gene=SP1
QDPR	Quinoid Dihydropteridine Reductase	Protein Coding	46	GC04M017460	1.32982	https://www.genecards.org/cgi-bin/carddisp.pl?gene=QDPR
GLA	Galactosidase Alpha	Protein Coding	46	GC0XM101393	1.32082	https://www.genecards.org/cgi-bin/carddisp.pl?gene=GLA
FOXO1	Forkhead Box O1	Protein Coding	46	GC13M040555	1.31923	https://www.genecards.org/cgi-bin/carddisp.pl?gene=FOXO1
GJA1	Gap Junction Protein Alpha 1	Protein Coding	49	GC06P121436	1.31817	https://www.genecards.org/cgi-bin/carddisp.pl?gene=GJA1
NTS	Neurotensin	Protein Coding	39	GC12P085876	1.31225	https://www.genecards.org/cgi-bin/carddisp.pl?gene=NTS
HEY1	Hes Related Family BHLH Transcription Factor With YRPW Motif 1	Protein Coding	42	GC08M079764	1.31128	https://www.genecards.org/cgi-bin/carddisp.pl?gene=HEY1
NANOG	Nanog Homeobox	Protein Coding	37	GC12P007787	1.3096	https://www.genecards.org/cgi-bin/carddisp.pl?gene=NANOG
CCL17	C-C Motif Chemokine Ligand 17	Protein Coding	36	GC16P057408	1.30571	https://www.genecards.org/cgi-bin/carddisp.pl?gene=CCL17
HSPA5	Heat Shock Protein Family A (Hsp70) Member 5	Protein Coding	45	GC09M125234	1.29269	https://www.genecards.org/cgi-bin/carddisp.pl?gene=HSPA5
DCX	Doublecortin	Protein Coding	44	GC0XM111293	1.29128	https://www.genecards.org/cgi-bin/carddisp.pl?gene=DCX
PEX12	Peroxisomal Biogenesis Factor 12	Protein Coding	37	GC17M035574	1.29109	https://www.genecards.org/cgi-bin/carddisp.pl?gene=PEX12
MMUT	Methylmalonyl-CoA Mutase	Protein Coding	34	GC06M049430	1.29061	https://www.genecards.org/cgi-bin/carddisp.pl?gene=MMUT
GMPPB	GDP-Mannose Pyrophosphorylase B	Protein Coding	41	GC03M049716	1.28728	https://www.genecards.org/cgi-bin/carddisp.pl?gene=GMPPB
RBFOX3	RNA Binding Fox-1 Homolog 3	Protein Coding	35	GC17M079089	1.27807	https://www.genecards.org/cgi-bin/carddisp.pl?gene=RBFOX3
MNX1	Motor Neuron And Pancreas Homeobox 1	Protein Coding	40	GC07M156994	1.27731	https://www.genecards.org/cgi-bin/carddisp.pl?gene=MNX1
B2M	Beta-2-Microglobulin	Protein Coding	46	GC15P044711	1.27215	https://www.genecards.org/cgi-bin/carddisp.pl?gene=B2M
CEP63	Centrosomal Protein 63	Protein Coding	39	GC03P134485	1.27108	https://www.genecards.org/cgi-bin/carddisp.pl?gene=CEP63
CETN3	Centrin 3	Protein Coding	38	GC05M090392	1.27108	https://www.genecards.org/cgi-bin/carddisp.pl?gene=CETN3
CEP152	Centrosomal Protein 152	Protein Coding	37	GC15M048663	1.27108	https://www.genecards.org/cgi-bin/carddisp.pl?gene=CEP152
CNTLN	Centlein	Protein Coding	35	GC09P017124	1.27108	https://www.genecards.org/cgi-bin/carddisp.pl?gene=CNTLN
TEX45	Testis Expressed 45	Protein Coding	21	GC19P007492	1.27108	https://www.genecards.org/cgi-bin/carddisp.pl?gene=TEX45
SFRP1	Secreted Frizzled Related Protein 1	Protein Coding	41	GC08M041262	1.27049	https://www.genecards.org/cgi-bin/carddisp.pl?gene=SFRP1
FGF8	Fibroblast Growth Factor 8	Protein Coding	45	GC10M101770	1.26981	https://www.genecards.org/cgi-bin/carddisp.pl?gene=FGF8
TNFRSF12A	TNF Receptor Superfamily Member 12A	Protein Coding	41	GC16P003018	1.26612	https://www.genecards.org/cgi-bin/carddisp.pl?gene=TNFRSF12A
ALOX5	Arachidonate 5-Lipoxygenase	Protein Coding	47	GC10P045374	1.26033	https://www.genecards.org/cgi-bin/carddisp.pl?gene=ALOX5
PXDN	Peroxidasin	Protein Coding	40	GC02M001635	1.25662	https://www.genecards.org/cgi-bin/carddisp.pl?gene=PXDN
LRRC37A2	Leucine Rich Repeat Containing 37 Member A2	Protein Coding	28	GC17P046511	1.25405	https://www.genecards.org/cgi-bin/carddisp.pl?gene=LRRC37A2
MAPT-AS1	MAPT Antisense RNA 1	RNA Gene	17	GC17M045799	1.25405	https://www.genecards.org/cgi-bin/carddisp.pl?gene=MAPT-AS1
CALB2	Calbindin 2	Protein Coding	39	GC16P071392	1.25284	https://www.genecards.org/cgi-bin/carddisp.pl?gene=CALB2
CHIT1	Chitinase 1	Protein Coding	41	GC01M203181	1.248	https://www.genecards.org/cgi-bin/carddisp.pl?gene=CHIT1
PARN	Poly(A)-Specific Ribonuclease	Protein Coding	44	GC16M014435	1.24618	https://www.genecards.org/cgi-bin/carddisp.pl?gene=PARN
GATA6	GATA Binding Protein 6	Protein Coding	46	GC18P022169	1.24509	https://www.genecards.org/cgi-bin/carddisp.pl?gene=GATA6
EPOR	Erythropoietin Receptor	Protein Coding	45	GC19M011377	1.23451	https://www.genecards.org/cgi-bin/carddisp.pl?gene=EPOR
PIEZO2	Piezo Type Mechanosensitive Ion Channel Component 2	Protein Coding	34	GC18M010670	1.23451	https://www.genecards.org/cgi-bin/carddisp.pl?gene=PIEZO2
LCAT	Lecithin-Cholesterol Acyltransferase	Protein Coding	44	GC16M067939	1.23313	https://www.genecards.org/cgi-bin/carddisp.pl?gene=LCAT
PRKD2	Protein Kinase D2	Protein Coding	44	GC19M046674	1.22752	https://www.genecards.org/cgi-bin/carddisp.pl?gene=PRKD2
FAM20C	FAM20C Golgi Associated Secretory Pathway Kinase	Protein Coding	40	GC07P000192	1.22491	https://www.genecards.org/cgi-bin/carddisp.pl?gene=FAM20C
SLC24A3	Solute Carrier Family 24 Member 3	Protein Coding	38	GC20P019212	1.22402	https://www.genecards.org/cgi-bin/carddisp.pl?gene=SLC24A3
ANGPTL4	Angiopoietin Like 4	Protein Coding	43	GC19P008363	1.22196	https://www.genecards.org/cgi-bin/carddisp.pl?gene=ANGPTL4
IL23A	Interleukin 23 Subunit Alpha	Protein Coding	37	GC12P056805	1.22182	https://www.genecards.org/cgi-bin/carddisp.pl?gene=IL23A
SMARCD1	SWI/SNF Related, Matrix Associated, Actin Dependent Regulator Of Chromatin, Subfamily D, Member 1	Protein Coding	40	GC12P050085	1.21592	https://www.genecards.org/cgi-bin/carddisp.pl?gene=SMARCD1
CACNA1F	Calcium Voltage-Gated Channel Subunit Alpha1 F	Protein Coding	43	GC0XM049205	1.21293	https://www.genecards.org/cgi-bin/carddisp.pl?gene=CACNA1F
HBEGF	Heparin Binding EGF Like Growth Factor	Protein Coding	41	GC05M140332	1.21081	https://www.genecards.org/cgi-bin/carddisp.pl?gene=HBEGF
RHOD	Ras Homolog Family Member D	Protein Coding	37	GC11P067757	1.20731	https://www.genecards.org/cgi-bin/carddisp.pl?gene=RHOD
BCHE	Butyrylcholinesterase	Protein Coding	47	GC03M165772	1.20632	https://www.genecards.org/cgi-bin/carddisp.pl?gene=BCHE
CHRNA4	Cholinergic Receptor Nicotinic Alpha 4 Subunit	Protein Coding	47	GC20M063343	1.20564	https://www.genecards.org/cgi-bin/carddisp.pl?gene=CHRNA4
HDAC1	Histone Deacetylase 1	Protein Coding	47	GC01P032292	1.20564	https://www.genecards.org/cgi-bin/carddisp.pl?gene=HDAC1
RBPJ	Recombination Signal Binding Protein For Immunoglobulin Kappa J Region	Protein Coding	45	GC04P026165	1.20153	https://www.genecards.org/cgi-bin/carddisp.pl?gene=RBPJ
FURIN	Furin, Paired Basic Amino Acid Cleaving Enzyme	Protein Coding	44	GC15P090868	1.20153	https://www.genecards.org/cgi-bin/carddisp.pl?gene=FURIN
PRKD3	Protein Kinase D3	Protein Coding	44	GC02M037251	1.20153	https://www.genecards.org/cgi-bin/carddisp.pl?gene=PRKD3
TBX2	T-Box Transcription Factor 2	Protein Coding	44	GC17P061399	1.20153	https://www.genecards.org/cgi-bin/carddisp.pl?gene=TBX2
IL12RB1	Interleukin 12 Receptor Subunit Beta 1	Protein Coding	42	GC19M018058	1.20153	https://www.genecards.org/cgi-bin/carddisp.pl?gene=IL12RB1
PHEX	Phosphate Regulating Endopeptidase Homolog X-Linked	Protein Coding	40	GC0XP022032	1.201	https://www.genecards.org/cgi-bin/carddisp.pl?gene=PHEX
EXT2	Exostosin Glycosyltransferase 2	Protein Coding	45	GC11P044095	1.19981	https://www.genecards.org/cgi-bin/carddisp.pl?gene=EXT2
WDR19	WD Repeat Domain 19	Protein Coding	36	GC04P039184	1.19981	https://www.genecards.org/cgi-bin/carddisp.pl?gene=WDR19
EIF4E	Eukaryotic Translation Initiation Factor 4E	Protein Coding	47	GC04M098879	1.19904	https://www.genecards.org/cgi-bin/carddisp.pl?gene=EIF4E
CTLA4	Cytotoxic T-Lymphocyte Associated Protein 4	Protein Coding	43	GC02P203867	1.19685	https://www.genecards.org/cgi-bin/carddisp.pl?gene=CTLA4
GLB1	Galactosidase Beta 1	Protein Coding	46	GC03M032963	1.19244	https://www.genecards.org/cgi-bin/carddisp.pl?gene=GLB1
TSC22D3	TSC22 Domain Family Member 3	Protein Coding	38	GC0XM107713	1.19043	https://www.genecards.org/cgi-bin/carddisp.pl?gene=TSC22D3
GPER1	G Protein-Coupled Estrogen Receptor 1	Protein Coding	36	GC07P001587	1.19043	https://www.genecards.org/cgi-bin/carddisp.pl?gene=GPER1
DNMT3B	DNA Methyltransferase 3 Beta	Protein Coding	49	GC20P032762	1.18439	https://www.genecards.org/cgi-bin/carddisp.pl?gene=DNMT3B
OTX2	Orthodenticle Homeobox 2	Protein Coding	45	GC14M056799	1.18439	https://www.genecards.org/cgi-bin/carddisp.pl?gene=OTX2
KCNN4	Potassium Calcium-Activated Channel Subfamily N Member 4	Protein Coding	47	GC19M053693	1.1842	https://www.genecards.org/cgi-bin/carddisp.pl?gene=KCNN4
TNFRSF1B	TNF Receptor Superfamily Member 1B	Protein Coding	45	GC01P012167	1.18294	https://www.genecards.org/cgi-bin/carddisp.pl?gene=TNFRSF1B
MAP2K5	Mitogen-Activated Protein Kinase Kinase 5	Protein Coding	45	GC15P082235	1.18133	https://www.genecards.org/cgi-bin/carddisp.pl?gene=MAP2K5
MAX	MYC Associated Factor X	Protein Coding	45	GC14M065013	1.17787	https://www.genecards.org/cgi-bin/carddisp.pl?gene=MAX
PRTN3	Proteinase 3	Protein Coding	43	GC19P000840	1.17755	https://www.genecards.org/cgi-bin/carddisp.pl?gene=PRTN3
IL17F	Interleukin 17F	Protein Coding	39	GC06M054559	1.17175	https://www.genecards.org/cgi-bin/carddisp.pl?gene=IL17F
IHH	Indian Hedgehog Signaling Molecule	Protein Coding	45	GC02M219054	1.17103	https://www.genecards.org/cgi-bin/carddisp.pl?gene=IHH
CDIPT	CDP-Diacylglycerol--Inositol 3-Phosphatidyltransferase	Protein Coding	40	GC16M032826	1.16832	https://www.genecards.org/cgi-bin/carddisp.pl?gene=CDIPT
TBX6	T-Box Transcription Factor 6	Protein Coding	39	GC16M030085	1.16634	https://www.genecards.org/cgi-bin/carddisp.pl?gene=TBX6
GRM1	Glutamate Metabotropic Receptor 1	Protein Coding	49	GC06P145973	1.16044	https://www.genecards.org/cgi-bin/carddisp.pl?gene=GRM1
NAB2	NGFI-A Binding Protein 2	Protein Coding	39	GC12P057088	1.15758	https://www.genecards.org/cgi-bin/carddisp.pl?gene=NAB2
APOA5	Apolipoprotein A5	Protein Coding	42	GC11M116789	1.15756	https://www.genecards.org/cgi-bin/carddisp.pl?gene=APOA5
ITGB2	Integrin Subunit Beta 2	Protein Coding	48	GC21M044885	1.15693	https://www.genecards.org/cgi-bin/carddisp.pl?gene=ITGB2
PIGY	Phosphatidylinositol Glycan Anchor Biosynthesis Class Y	Protein Coding	33	GC04M088520	1.15625	https://www.genecards.org/cgi-bin/carddisp.pl?gene=PIGY
TNFSF12	TNF Superfamily Member 12	Protein Coding	38	GC17P009828	1.15371	https://www.genecards.org/cgi-bin/carddisp.pl?gene=TNFSF12
CFL1	Cofilin 1	Protein Coding	44	GC11M065823	1.14999	https://www.genecards.org/cgi-bin/carddisp.pl?gene=CFL1
MIR193A	MicroRNA 193a	RNA Gene	18	GC17P031559	1.13463	https://www.genecards.org/cgi-bin/carddisp.pl?gene=MIR193A
CDC42	Cell Division Cycle 42	Protein Coding	49	GC01P022174	1.13067	https://www.genecards.org/cgi-bin/carddisp.pl?gene=CDC42
RPS6KA1	Ribosomal Protein S6 Kinase A1	Protein Coding	48	GC01P026540	1.12747	https://www.genecards.org/cgi-bin/carddisp.pl?gene=RPS6KA1
EIF4EBP1	Eukaryotic Translation Initiation Factor 4E Binding Protein 1	Protein Coding	44	GC08P038200	1.12021	https://www.genecards.org/cgi-bin/carddisp.pl?gene=EIF4EBP1
PXN	Paxillin	Protein Coding	44	GC12M120210	1.11597	https://www.genecards.org/cgi-bin/carddisp.pl?gene=PXN
TNFSF14	TNF Superfamily Member 14	Protein Coding	39	GC19M006663	1.11175	https://www.genecards.org/cgi-bin/carddisp.pl?gene=TNFSF14
C9orf72	C9orf72-SMCR8 Complex Subunit	Protein Coding	40	GC09M027863	1.10812	https://www.genecards.org/cgi-bin/carddisp.pl?gene=C9orf72
CYP2C8	Cytochrome P450 Family 2 Subfamily C Member 8	Protein Coding	46	GC10M095038	1.10585	https://www.genecards.org/cgi-bin/carddisp.pl?gene=CYP2C8
CYP2J2	Cytochrome P450 Family 2 Subfamily J Member 2	Protein Coding	43	GC01M059893	1.10585	https://www.genecards.org/cgi-bin/carddisp.pl?gene=CYP2J2
NBN	Nibrin	Protein Coding	45	GC08M089933	1.09792	https://www.genecards.org/cgi-bin/carddisp.pl?gene=NBN
INSR	Insulin Receptor	Protein Coding	51	GC19M007112	1.09466	https://www.genecards.org/cgi-bin/carddisp.pl?gene=INSR
TYROBP	Transmembrane Immune Signaling Adaptor TYROBP	Protein Coding	43	GC19M035904	1.08409	https://www.genecards.org/cgi-bin/carddisp.pl?gene=TYROBP
PRKCB	Protein Kinase C Beta	Protein Coding	46	GC16P024047	1.08269	https://www.genecards.org/cgi-bin/carddisp.pl?gene=PRKCB
CARHSP1	Calcium Regulated Heat Stable Protein 1	Protein Coding	35	GC16M008852	1.07786	https://www.genecards.org/cgi-bin/carddisp.pl?gene=CARHSP1
TAP2	Transporter 2, ATP Binding Cassette Subfamily B Member	Protein Coding	43	GC06M032821	1.07029	https://www.genecards.org/cgi-bin/carddisp.pl?gene=TAP2
CCL26	C-C Motif Chemokine Ligand 26	Protein Coding	36	GC07M075769	1.06836	https://www.genecards.org/cgi-bin/carddisp.pl?gene=CCL26
GNRH1	Gonadotropin Releasing Hormone 1	Protein Coding	40	GC08M025419	1.06608	https://www.genecards.org/cgi-bin/carddisp.pl?gene=GNRH1
GPC3	Glypican 3	Protein Coding	43	GC0XM133535	1.06447	https://www.genecards.org/cgi-bin/carddisp.pl?gene=GPC3
DMD	Dystrophin	Protein Coding	45	GC0XM031097	1.0642	https://www.genecards.org/cgi-bin/carddisp.pl?gene=DMD
GDF2	Growth Differentiation Factor 2	Protein Coding	40	GC10P047322	1.06233	https://www.genecards.org/cgi-bin/carddisp.pl?gene=GDF2
IL12RB2	Interleukin 12 Receptor Subunit Beta 2	Protein Coding	41	GC01P067307	1.062	https://www.genecards.org/cgi-bin/carddisp.pl?gene=IL12RB2
RAD50	RAD50 Double Strand Break Repair Protein	Protein Coding	48	GC05P132556	1.05856	https://www.genecards.org/cgi-bin/carddisp.pl?gene=RAD50
RPS6	Ribosomal Protein S6	Protein Coding	42	GC09M019375	1.05592	https://www.genecards.org/cgi-bin/carddisp.pl?gene=RPS6
MTAP	Methylthioadenosine Phosphorylase	Protein Coding	46	GC09P021792	1.0478	https://www.genecards.org/cgi-bin/carddisp.pl?gene=MTAP
ADORA2A	Adenosine A2a Receptor	Protein Coding	44	GC22P024417	1.04767	https://www.genecards.org/cgi-bin/carddisp.pl?gene=ADORA2A
HBA1	Hemoglobin Subunit Alpha 1	Protein Coding	40	GC16P007340	1.04767	https://www.genecards.org/cgi-bin/carddisp.pl?gene=HBA1
TFAP2A	Transcription Factor AP-2 Alpha	Protein Coding	46	GC06M010393	1.04749	https://www.genecards.org/cgi-bin/carddisp.pl?gene=TFAP2A
GPR89A	G Protein-Coupled Receptor 89A	Protein Coding	31	GC01P145607	1.04383	https://www.genecards.org/cgi-bin/carddisp.pl?gene=GPR89A
GPR89B	G Protein-Coupled Receptor 89B	Protein Coding	31	GC01P147928	1.04383	https://www.genecards.org/cgi-bin/carddisp.pl?gene=GPR89B
LAMA1	Laminin Subunit Alpha 1	Protein Coding	44	GC18M006941	1.04217	https://www.genecards.org/cgi-bin/carddisp.pl?gene=LAMA1
ITGB8	Integrin Subunit Beta 8	Protein Coding	40	GC07P020329	1.04008	https://www.genecards.org/cgi-bin/carddisp.pl?gene=ITGB8
AR	Androgen Receptor	Protein Coding	51	GC0XP067544	1.03217	https://www.genecards.org/cgi-bin/carddisp.pl?gene=AR
NRIP2	Nuclear Receptor Interacting Protein 2	Protein Coding	35	GC12M002824	1.0315	https://www.genecards.org/cgi-bin/carddisp.pl?gene=NRIP2
CMIP	C-Maf Inducing Protein	Protein Coding	33	GC16P081445	1.0315	https://www.genecards.org/cgi-bin/carddisp.pl?gene=CMIP
H3-2	H3.2 Histone (Putative)	Protein Coding	16	GC01M143894	1.0315	https://www.genecards.org/cgi-bin/carddisp.pl?gene=H3-2
JUP	Junction Plakoglobin	Protein Coding	45	GC17M041754	1.02495	https://www.genecards.org/cgi-bin/carddisp.pl?gene=JUP
BCL2	BCL2 Apoptosis Regulator	Protein Coding	48	GC18M063123	1.02347	https://www.genecards.org/cgi-bin/carddisp.pl?gene=BCL2
CRYAA	Crystallin Alpha A	Protein Coding	43	GC21P043169	1.01874	https://www.genecards.org/cgi-bin/carddisp.pl?gene=CRYAA
IL4R	Interleukin 4 Receptor	Protein Coding	45	GC16P027325	1.01094	https://www.genecards.org/cgi-bin/carddisp.pl?gene=IL4R
MIR26B	MicroRNA 26b	RNA Gene	21	GC02P218402	1.00542	https://www.genecards.org/cgi-bin/carddisp.pl?gene=MIR26B
SULT1A3	Sulfotransferase Family 1A Member 3	Protein Coding	36	GC16P030199	1.0033	https://www.genecards.org/cgi-bin/carddisp.pl?gene=SULT1A3
KLC4	Kinesin Light Chain 4	Protein Coding	35	GC06P043040	0.999247	https://www.genecards.org/cgi-bin/carddisp.pl?gene=KLC4
ZNF98	Zinc Finger Protein 98	Protein Coding	27	GC19M022391	0.999247	https://www.genecards.org/cgi-bin/carddisp.pl?gene=ZNF98
MT-TW	Mitochondrially Encoded TRNA-Trp (UGA/G)	RNA Gene	13	GCMTP005514	0.995337	https://www.genecards.org/cgi-bin/carddisp.pl?gene=MT-TW
TP63	Tumor Protein P63	Protein Coding	47	GC03P189598	0.99193	https://www.genecards.org/cgi-bin/carddisp.pl?gene=TP63
GRP	Gastrin Releasing Peptide	Protein Coding	39	GC18P059220	0.991515	https://www.genecards.org/cgi-bin/carddisp.pl?gene=GRP
SUSD1	Sushi Domain Containing 1	Protein Coding	34	GC09M112040	0.986573	https://www.genecards.org/cgi-bin/carddisp.pl?gene=SUSD1
TRIM46	Tripartite Motif Containing 46	Protein Coding	33	GC01P155173	0.986573	https://www.genecards.org/cgi-bin/carddisp.pl?gene=TRIM46
HES7	Hes Family BHLH Transcription Factor 7	Protein Coding	35	GC17M008120	0.985737	https://www.genecards.org/cgi-bin/carddisp.pl?gene=HES7
KCNJ11	Potassium Inwardly Rectifying Channel Subfamily J Member 11	Protein Coding	46	GC11M017400	0.984911	https://www.genecards.org/cgi-bin/carddisp.pl?gene=KCNJ11
ADAMTS2	ADAM Metallopeptidase With Thrombospondin Type 1 Motif 2	Protein Coding	41	GC05M179110	0.982957	https://www.genecards.org/cgi-bin/carddisp.pl?gene=ADAMTS2
CCL11	C-C Motif Chemokine Ligand 11	Protein Coding	40	GC17P034285	0.981174	https://www.genecards.org/cgi-bin/carddisp.pl?gene=CCL11
PSMA4	Proteasome 20S Subunit Alpha 4	Protein Coding	42	GC15P078540	0.968836	https://www.genecards.org/cgi-bin/carddisp.pl?gene=PSMA4
ZNF618	Zinc Finger Protein 618	Protein Coding	33	GC09P113876	0.968836	https://www.genecards.org/cgi-bin/carddisp.pl?gene=ZNF618
SH2B3	SH2B Adaptor Protein 3	Protein Coding	45	GC12P111405	0.968035	https://www.genecards.org/cgi-bin/carddisp.pl?gene=SH2B3
APAF1	Apoptotic Peptidase Activating Factor 1	Protein Coding	45	GC12P098645	0.967148	https://www.genecards.org/cgi-bin/carddisp.pl?gene=APAF1
IKBKE	Inhibitor Of Nuclear Factor Kappa B Kinase Subunit Epsilon	Protein Coding	44	GC01P206470	0.967148	https://www.genecards.org/cgi-bin/carddisp.pl?gene=IKBKE
CCR2	C-C Motif Chemokine Receptor 2	Protein Coding	43	GC03P046356	0.967148	https://www.genecards.org/cgi-bin/carddisp.pl?gene=CCR2
PEAR1	Platelet Endothelial Aggregation Receptor 1	Protein Coding	35	GC01P156893	0.967148	https://www.genecards.org/cgi-bin/carddisp.pl?gene=PEAR1
NEAT1	Nuclear Paraspeckle Assembly Transcript 1	RNA Gene	23	GC11P067477	0.967148	https://www.genecards.org/cgi-bin/carddisp.pl?gene=NEAT1
MIR125B1	MicroRNA 125b-1	RNA Gene	21	GC11M122100	0.967148	https://www.genecards.org/cgi-bin/carddisp.pl?gene=MIR125B1
MIR7-1	MicroRNA 7-1	RNA Gene	18	GC09M088551	0.967148	https://www.genecards.org/cgi-bin/carddisp.pl?gene=MIR7-1
MIR504	MicroRNA 504	RNA Gene	14	GC0XM138667	0.967148	https://www.genecards.org/cgi-bin/carddisp.pl?gene=MIR504
COL11A2	Collagen Type XI Alpha 2 Chain	Protein Coding	43	GC06M033162	0.965327	https://www.genecards.org/cgi-bin/carddisp.pl?gene=COL11A2
GRIA1	Glutamate Ionotropic Receptor AMPA Type Subunit 1	Protein Coding	47	GC05P153467	0.957136	https://www.genecards.org/cgi-bin/carddisp.pl?gene=GRIA1
WNT3A	Wnt Family Member 3A	Protein Coding	45	GC01P228773	0.955234	https://www.genecards.org/cgi-bin/carddisp.pl?gene=WNT3A
RUNX1	RUNX Family Transcription Factor 1	Protein Coding	47	GC21M034787	0.954408	https://www.genecards.org/cgi-bin/carddisp.pl?gene=RUNX1
PALB2	Partner And Localizer Of BRCA2	Protein Coding	41	GC16M023603	0.945037	https://www.genecards.org/cgi-bin/carddisp.pl?gene=PALB2
LIPA	Lipase A, Lysosomal Acid Type	Protein Coding	46	GC10M089213	0.943015	https://www.genecards.org/cgi-bin/carddisp.pl?gene=LIPA
MAN1B1	Mannosidase Alpha Class 1B Member 1	Protein Coding	44	GC09P137086	0.943015	https://www.genecards.org/cgi-bin/carddisp.pl?gene=MAN1B1
NAV2	Neuron Navigator 2	Protein Coding	37	GC11P019345	0.943015	https://www.genecards.org/cgi-bin/carddisp.pl?gene=NAV2
PLB1	Phospholipase B1	Protein Coding	35	GC02P028460	0.943015	https://www.genecards.org/cgi-bin/carddisp.pl?gene=PLB1
SPCS3	Signal Peptidase Complex Subunit 3	Protein Coding	35	GC04P176319	0.943015	https://www.genecards.org/cgi-bin/carddisp.pl?gene=SPCS3
TMEM184C	Transmembrane Protein 184C	Protein Coding	33	GC04P147617	0.943015	https://www.genecards.org/cgi-bin/carddisp.pl?gene=TMEM184C
TMEM114	Transmembrane Protein 114	Protein Coding	27	GC16M008537	0.943015	https://www.genecards.org/cgi-bin/carddisp.pl?gene=TMEM114
PAFAH1B1	Platelet Activating Factor Acetylhydrolase 1b Regulatory Subunit 1	Protein Coding	44	GC17P002593	0.941648	https://www.genecards.org/cgi-bin/carddisp.pl?gene=PAFAH1B1
PBX1	PBX Homeobox 1	Protein Coding	47	GC01P164524	0.940455	https://www.genecards.org/cgi-bin/carddisp.pl?gene=PBX1
NBAS	NBAS Subunit Of NRZ Tethering Complex	Protein Coding	39	GC02M014998	0.936769	https://www.genecards.org/cgi-bin/carddisp.pl?gene=NBAS
ENAM	Enamelin	Protein Coding	37	GC04P070628	0.936769	https://www.genecards.org/cgi-bin/carddisp.pl?gene=ENAM
MCM3	Minichromosome Maintenance Complex Component 3	Protein Coding	44	GC06M052264	0.934232	https://www.genecards.org/cgi-bin/carddisp.pl?gene=MCM3
MIR183	MicroRNA 183	RNA Gene	17	GC07M129808	0.931974	https://www.genecards.org/cgi-bin/carddisp.pl?gene=MIR183
EMILIN2	Elastin Microfibril Interfacer 2	Protein Coding	34	GC18P002846	0.930326	https://www.genecards.org/cgi-bin/carddisp.pl?gene=EMILIN2
H3-3B	H3.3 Histone B	Protein Coding	32	GC17M075799	0.927951	https://www.genecards.org/cgi-bin/carddisp.pl?gene=H3-3B
CHN1	Chimerin 1	Protein Coding	46	GC02M174799	0.921598	https://www.genecards.org/cgi-bin/carddisp.pl?gene=CHN1
NKX2-1	NK2 Homeobox 1	Protein Coding	45	GC14M036516	0.919943	https://www.genecards.org/cgi-bin/carddisp.pl?gene=NKX2-1
CNTNAP2	Contactin Associated Protein 2	Protein Coding	42	GC07P146116	0.911675	https://www.genecards.org/cgi-bin/carddisp.pl?gene=CNTNAP2
YWHAQ	Tyrosine 3-Monooxygenase/Tryptophan 5-Monooxygenase Activation Protein Theta	Protein Coding	45	GC02M009583	0.91085	https://www.genecards.org/cgi-bin/carddisp.pl?gene=YWHAQ
PCDH19	Protocadherin 19	Protein Coding	40	GC0XM100291	0.908988	https://www.genecards.org/cgi-bin/carddisp.pl?gene=PCDH19
ENTPD1	Ectonucleoside Triphosphate Diphosphohydrolase 1	Protein Coding	45	GC10P095711	0.908964	https://www.genecards.org/cgi-bin/carddisp.pl?gene=ENTPD1
AIF1	Allograft Inflammatory Factor 1	Protein Coding	37	GC06P064134	0.908964	https://www.genecards.org/cgi-bin/carddisp.pl?gene=AIF1
RPTOR	Regulatory Associated Protein Of MTOR Complex 1	Protein Coding	42	GC17P080544	0.900711	https://www.genecards.org/cgi-bin/carddisp.pl?gene=RPTOR
RAPGEF2	Rap Guanine Nucleotide Exchange Factor 2	Protein Coding	40	GC04P159106	0.900711	https://www.genecards.org/cgi-bin/carddisp.pl?gene=RAPGEF2
IL2RB	Interleukin 2 Receptor Subunit Beta	Protein Coding	46	GC22M037125	0.898207	https://www.genecards.org/cgi-bin/carddisp.pl?gene=IL2RB
LMCD1	LIM And Cysteine Rich Domains 1	Protein Coding	37	GC03P008532	0.893213	https://www.genecards.org/cgi-bin/carddisp.pl?gene=LMCD1
ITPR1	Inositol 1,4,5-Trisphosphate Receptor Type 1	Protein Coding	47	GC03P004486	0.890674	https://www.genecards.org/cgi-bin/carddisp.pl?gene=ITPR1
AKAP1	A-Kinase Anchoring Protein 1	Protein Coding	39	GC17P057085	0.890674	https://www.genecards.org/cgi-bin/carddisp.pl?gene=AKAP1
PPP2CA	Protein Phosphatase 2 Catalytic Subunit Alpha	Protein Coding	47	GC05M134194	0.876957	https://www.genecards.org/cgi-bin/carddisp.pl?gene=PPP2CA
EML1	EMAP Like 1	Protein Coding	39	GC14P099737	0.876936	https://www.genecards.org/cgi-bin/carddisp.pl?gene=EML1
HPX	Hemopexin	Protein Coding	38	GC11M006435	0.875152	https://www.genecards.org/cgi-bin/carddisp.pl?gene=HPX
EDN2	Endothelin 2	Protein Coding	39	GC01M041478	0.874503	https://www.genecards.org/cgi-bin/carddisp.pl?gene=EDN2
HTRA1	HtrA Serine Peptidase 1	Protein Coding	43	GC10P122461	0.871423	https://www.genecards.org/cgi-bin/carddisp.pl?gene=HTRA1
KRT18	Keratin 18	Protein Coding	46	GC12P052948	0.863293	https://www.genecards.org/cgi-bin/carddisp.pl?gene=KRT18
MMRN1	Multimerin 1	Protein Coding	39	GC04P089879	0.863293	https://www.genecards.org/cgi-bin/carddisp.pl?gene=MMRN1
SH2D1A	SH2 Domain Containing 1A	Protein Coding	44	GC0XP124227	0.859997	https://www.genecards.org/cgi-bin/carddisp.pl?gene=SH2D1A
FCGR3B	Fc Fragment Of IgG Receptor IIIb	Protein Coding	40	GC01M161623	0.859997	https://www.genecards.org/cgi-bin/carddisp.pl?gene=FCGR3B
PAH	Phenylalanine Hydroxylase	Protein Coding	47	GC12M102836	0.855808	https://www.genecards.org/cgi-bin/carddisp.pl?gene=PAH
SLC26A2	Solute Carrier Family 26 Member 2	Protein Coding	44	GC05P149944	0.855808	https://www.genecards.org/cgi-bin/carddisp.pl?gene=SLC26A2
ERCC5	ERCC Excision Repair 5, Endonuclease	Protein Coding	43	GC13P102845	0.855808	https://www.genecards.org/cgi-bin/carddisp.pl?gene=ERCC5
RELN	Reelin	Protein Coding	41	GC07M103471	0.855808	https://www.genecards.org/cgi-bin/carddisp.pl?gene=RELN
TERF2IP	TERF2 Interacting Protein	Protein Coding	41	GC16P075647	0.85126	https://www.genecards.org/cgi-bin/carddisp.pl?gene=TERF2IP
E2F1	E2F Transcription Factor 1	Protein Coding	42	GC20M033675	0.846209	https://www.genecards.org/cgi-bin/carddisp.pl?gene=E2F1
LRP6	LDL Receptor Related Protein 6	Protein Coding	47	GC12M017600	0.845482	https://www.genecards.org/cgi-bin/carddisp.pl?gene=LRP6
RAB6A	RAB6A, Member RAS Oncogene Family	Protein Coding	39	GC11M077810	0.845482	https://www.genecards.org/cgi-bin/carddisp.pl?gene=RAB6A
FKRP	Fukutin Related Protein	Protein Coding	39	GC19P046746	0.834899	https://www.genecards.org/cgi-bin/carddisp.pl?gene=FKRP
VSX1	Visual System Homeobox 1	Protein Coding	37	GC20M025070	0.834899	https://www.genecards.org/cgi-bin/carddisp.pl?gene=VSX1
AHDC1	AT-Hook DNA Binding Motif Containing 1	Protein Coding	34	GC01M027534	0.834899	https://www.genecards.org/cgi-bin/carddisp.pl?gene=AHDC1
LAMP2	Lysosomal Associated Membrane Protein 2	Protein Coding	42	GC0XM120426	0.834584	https://www.genecards.org/cgi-bin/carddisp.pl?gene=LAMP2
CAMTA1	Calmodulin Binding Transcription Activator 1	Protein Coding	40	GC01P006866	0.827746	https://www.genecards.org/cgi-bin/carddisp.pl?gene=CAMTA1
SIX5	SIX Homeobox 5	Protein Coding	38	GC19M045764	0.827746	https://www.genecards.org/cgi-bin/carddisp.pl?gene=SIX5
PIGG	Phosphatidylinositol Glycan Anchor Biosynthesis Class G	Protein Coding	38	GC04P000630	0.827746	https://www.genecards.org/cgi-bin/carddisp.pl?gene=PIGG
AGRN	Agrin	Protein Coding	43	GC01P001020	0.825799	https://www.genecards.org/cgi-bin/carddisp.pl?gene=AGRN
MIR30A	MicroRNA 30a	RNA Gene	20	GC06M071403	0.816776	https://www.genecards.org/cgi-bin/carddisp.pl?gene=MIR30A
NRP1	Neuropilin 1	Protein Coding	44	GC10M033177	0.812699	https://www.genecards.org/cgi-bin/carddisp.pl?gene=NRP1
PPP3CA	Protein Phosphatase 3 Catalytic Subunit Alpha	Protein Coding	51	GC04M101024	0.810192	https://www.genecards.org/cgi-bin/carddisp.pl?gene=PPP3CA
BRIP1	BRCA1 Interacting Helicase 1	Protein Coding	46	GC17M061679	0.810192	https://www.genecards.org/cgi-bin/carddisp.pl?gene=BRIP1
ZNF627	Zinc Finger Protein 627	Protein Coding	33	GC19P011570	0.807564	https://www.genecards.org/cgi-bin/carddisp.pl?gene=ZNF627
DLG4	Discs Large MAGUK Scaffold Protein 4	Protein Coding	46	GC17M007189	0.801924	https://www.genecards.org/cgi-bin/carddisp.pl?gene=DLG4
KCNA2	Potassium Voltage-Gated Channel Subfamily A Member 2	Protein Coding	44	GC01M110519	0.801924	https://www.genecards.org/cgi-bin/carddisp.pl?gene=KCNA2
IGF2R	Insulin Like Growth Factor 2 Receptor	Protein Coding	44	GC06P159969	0.801924	https://www.genecards.org/cgi-bin/carddisp.pl?gene=IGF2R
TARDBP	TAR DNA Binding Protein	Protein Coding	44	GC01P011013	0.801924	https://www.genecards.org/cgi-bin/carddisp.pl?gene=TARDBP
NLGN3	Neuroligin 3	Protein Coding	41	GC0XP071144	0.801924	https://www.genecards.org/cgi-bin/carddisp.pl?gene=NLGN3
PIGV	Phosphatidylinositol Glycan Anchor Biosynthesis Class V	Protein Coding	40	GC01P026787	0.801924	https://www.genecards.org/cgi-bin/carddisp.pl?gene=PIGV
PEX10	Peroxisomal Biogenesis Factor 10	Protein Coding	40	GC01M002403	0.801924	https://www.genecards.org/cgi-bin/carddisp.pl?gene=PEX10
PGAP2	Post-GPI Attachment To Proteins 2	Protein Coding	35	GC11P003797	0.801924	https://www.genecards.org/cgi-bin/carddisp.pl?gene=PGAP2
PTPA	Protein Phosphatase 2 Phosphatase Activator	Protein Coding	33	GC09P129111	0.801924	https://www.genecards.org/cgi-bin/carddisp.pl?gene=PTPA
CERT1	Ceramide Transporter 1	Protein Coding	32	GC05M075356	0.801924	https://www.genecards.org/cgi-bin/carddisp.pl?gene=CERT1
MVK	Mevalonate Kinase	Protein Coding	47	GC12P109573	0.797241	https://www.genecards.org/cgi-bin/carddisp.pl?gene=MVK
MAPKAPK2	MAPK Activated Protein Kinase 2	Protein Coding	47	GC01P206684	0.797241	https://www.genecards.org/cgi-bin/carddisp.pl?gene=MAPKAPK2
CD28	CD28 Molecule	Protein Coding	44	GC02P203706	0.797241	https://www.genecards.org/cgi-bin/carddisp.pl?gene=CD28
ULK1	Unc-51 Like Autophagy Activating Kinase 1	Protein Coding	43	GC12P131894	0.797241	https://www.genecards.org/cgi-bin/carddisp.pl?gene=ULK1
DEPTOR	DEP Domain Containing MTOR Interacting Protein	Protein Coding	38	GC08P119873	0.797241	https://www.genecards.org/cgi-bin/carddisp.pl?gene=DEPTOR
PRR5	Proline Rich 5	Protein Coding	37	GC22P044668	0.797241	https://www.genecards.org/cgi-bin/carddisp.pl?gene=PRR5
C16orf72	Chromosome 16 Open Reading Frame 72	Protein Coding	31	GC16P009155	0.797241	https://www.genecards.org/cgi-bin/carddisp.pl?gene=C16orf72
PIK3C2A	Phosphatidylinositol-4-Phosphate 3-Kinase Catalytic Subunit Type 2 Alpha	Protein Coding	45	GC11M017383	0.79405	https://www.genecards.org/cgi-bin/carddisp.pl?gene=PIK3C2A
ROBO1	Roundabout Guidance Receptor 1	Protein Coding	43	GC03M078597	0.792446	https://www.genecards.org/cgi-bin/carddisp.pl?gene=ROBO1
SFTA3	Surfactant Associated 3	RNA Gene	31	GC14M036474	0.76871	https://www.genecards.org/cgi-bin/carddisp.pl?gene=SFTA3
KCNJ8	Potassium Inwardly Rectifying Channel Subfamily J Member 8	Protein Coding	43	GC12M021764	0.765401	https://www.genecards.org/cgi-bin/carddisp.pl?gene=KCNJ8
FABP2	Fatty Acid Binding Protein 2	Protein Coding	40	GC04M119317	0.757327	https://www.genecards.org/cgi-bin/carddisp.pl?gene=FABP2
APOD	Apolipoprotein D	Protein Coding	41	GC03M195568	0.754849	https://www.genecards.org/cgi-bin/carddisp.pl?gene=APOD
PAFAH1B2	Platelet Activating Factor Acetylhydrolase 1b Catalytic Subunit 2	Protein Coding	41	GC11P117144	0.74775	https://www.genecards.org/cgi-bin/carddisp.pl?gene=PAFAH1B2
RAB7A	RAB7A, Member RAS Oncogene Family	Protein Coding	46	GC03P132405	0.727204	https://www.genecards.org/cgi-bin/carddisp.pl?gene=RAB7A
IFNA2	Interferon Alpha 2	Protein Coding	40	GC09M021384	0.725152	https://www.genecards.org/cgi-bin/carddisp.pl?gene=IFNA2
PLOD2	Procollagen-Lysine,2-Oxoglutarate 5-Dioxygenase 2	Protein Coding	44	GC03M146069	0.724833	https://www.genecards.org/cgi-bin/carddisp.pl?gene=PLOD2
MIR24-1	MicroRNA 24-1	RNA Gene	19	GC09P095086	0.724833	https://www.genecards.org/cgi-bin/carddisp.pl?gene=MIR24-1
ITGA4	Integrin Subunit Alpha 4	Protein Coding	47	GC02P181456	0.718221	https://www.genecards.org/cgi-bin/carddisp.pl?gene=ITGA4
TUBA1A	Tubulin Alpha 1a	Protein Coding	47	GC12M049184	0.705954	https://www.genecards.org/cgi-bin/carddisp.pl?gene=TUBA1A
LMX1B	LIM Homeobox Transcription Factor 1 Beta	Protein Coding	44	GC09P126614	0.705954	https://www.genecards.org/cgi-bin/carddisp.pl?gene=LMX1B
COG4	Component Of Oligomeric Golgi Complex 4	Protein Coding	39	GC16M070494	0.705954	https://www.genecards.org/cgi-bin/carddisp.pl?gene=COG4
ERAS	ES Cell Expressed Ras	Protein Coding	36	GC0XP049020	0.705954	https://www.genecards.org/cgi-bin/carddisp.pl?gene=ERAS
POMT1	Protein O-Mannosyltransferase 1	Protein Coding	44	GC09P131502	0.69537	https://www.genecards.org/cgi-bin/carddisp.pl?gene=POMT1
POMGNT1	Protein O-Linked Mannose N-Acetylglucosaminyltransferase 1 (Beta 1,2-)	Protein Coding	43	GC01M046188	0.69537	https://www.genecards.org/cgi-bin/carddisp.pl?gene=POMGNT1
RAPSN	Receptor Associated Protein Of The Synapse	Protein Coding	41	GC11M076983	0.69537	https://www.genecards.org/cgi-bin/carddisp.pl?gene=RAPSN
CEP57	Centrosomal Protein 57	Protein Coding	40	GC11P095789	0.69537	https://www.genecards.org/cgi-bin/carddisp.pl?gene=CEP57
FLVCR2	FLVCR Heme Transporter 2	Protein Coding	40	GC14P075578	0.69537	https://www.genecards.org/cgi-bin/carddisp.pl?gene=FLVCR2
PUF60	Poly(U) Binding Splicing Factor 60	Protein Coding	40	GC08M143816	0.69537	https://www.genecards.org/cgi-bin/carddisp.pl?gene=PUF60
SOX11	SRY-Box Transcription Factor 11	Protein Coding	40	GC02P005703	0.69537	https://www.genecards.org/cgi-bin/carddisp.pl?gene=SOX11
DOK7	Docking Protein 7	Protein Coding	39	GC04P003465	0.69537	https://www.genecards.org/cgi-bin/carddisp.pl?gene=DOK7
TMEM231	Transmembrane Protein 231	Protein Coding	36	GC16M075536	0.69537	https://www.genecards.org/cgi-bin/carddisp.pl?gene=TMEM231
NSD2	Nuclear Receptor Binding SET Domain Protein 2	Protein Coding	34	GC04P001872	0.69537	https://www.genecards.org/cgi-bin/carddisp.pl?gene=NSD2
LOC110806262	Solute Carrier Family 6 Member 4 Gene Promoter	Biological Region	1	GC17P030235	0.693194	https://www.genecards.org/cgi-bin/carddisp.pl?gene=LOC110806262
DDR1	Discoidin Domain Receptor Tyrosine Kinase 1	Protein Coding	45	GC06P064118	0.689159	https://www.genecards.org/cgi-bin/carddisp.pl?gene=DDR1
CD27	CD27 Molecule	Protein Coding	43	GC12P015335	0.683646	https://www.genecards.org/cgi-bin/carddisp.pl?gene=CD27
NFATC2	Nuclear Factor Of Activated T Cells 2	Protein Coding	42	GC20M051386	0.683646	https://www.genecards.org/cgi-bin/carddisp.pl?gene=NFATC2
ITGA9	Integrin Subunit Alpha 9	Protein Coding	41	GC03P037468	0.677854	https://www.genecards.org/cgi-bin/carddisp.pl?gene=ITGA9
SLC9A1	Solute Carrier Family 9 Member A1	Protein Coding	49	GC01M027109	0.67488	https://www.genecards.org/cgi-bin/carddisp.pl?gene=SLC9A1
GCH1	GTP Cyclohydrolase 1	Protein Coding	45	GC14M054842	0.67488	https://www.genecards.org/cgi-bin/carddisp.pl?gene=GCH1
P2RX7	Purinergic Receptor P2X 7	Protein Coding	44	GC12P124471	0.674741	https://www.genecards.org/cgi-bin/carddisp.pl?gene=P2RX7
F12	Coagulation Factor XII	Protein Coding	47	GC05M177402	0.671102	https://www.genecards.org/cgi-bin/carddisp.pl?gene=F12
GRIN2A	Glutamate Ionotropic Receptor NMDA Type Subunit 2A	Protein Coding	50	GC16M009753	0.666474	https://www.genecards.org/cgi-bin/carddisp.pl?gene=GRIN2A
BTK	Bruton Tyrosine Kinase	Protein Coding	51	GC0XM101349	0.662396	https://www.genecards.org/cgi-bin/carddisp.pl?gene=BTK
IKBKB	Inhibitor Of Nuclear Factor Kappa B Kinase Subunit Beta	Protein Coding	51	GC08P042271	0.662396	https://www.genecards.org/cgi-bin/carddisp.pl?gene=IKBKB
PDPK1	3-Phosphoinositide Dependent Protein Kinase 1	Protein Coding	47	GC16P002537	0.662396	https://www.genecards.org/cgi-bin/carddisp.pl?gene=PDPK1
SGK1	Serum/Glucocorticoid Regulated Kinase 1	Protein Coding	47	GC06M134169	0.662396	https://www.genecards.org/cgi-bin/carddisp.pl?gene=SGK1
PAK4	P21 (RAC1) Activated Kinase 4	Protein Coding	46	GC19P039125	0.662396	https://www.genecards.org/cgi-bin/carddisp.pl?gene=PAK4
YWHAB	Tyrosine 3-Monooxygenase/Tryptophan 5-Monooxygenase Activation Protein Beta	Protein Coding	46	GC20P044885	0.662396	https://www.genecards.org/cgi-bin/carddisp.pl?gene=YWHAB
HDAC5	Histone Deacetylase 5	Protein Coding	45	GC17M044076	0.662396	https://www.genecards.org/cgi-bin/carddisp.pl?gene=HDAC5
CYP27B1	Cytochrome P450 Family 27 Subfamily B Member 1	Protein Coding	45	GC12M057757	0.662396	https://www.genecards.org/cgi-bin/carddisp.pl?gene=CYP27B1
TTN	Titin	Protein Coding	45	GC02M178525	0.662396	https://www.genecards.org/cgi-bin/carddisp.pl?gene=TTN
PKN2	Protein Kinase N2	Protein Coding	44	GC01P088684	0.662396	https://www.genecards.org/cgi-bin/carddisp.pl?gene=PKN2
HDAC7	Histone Deacetylase 7	Protein Coding	44	GC12M047782	0.662396	https://www.genecards.org/cgi-bin/carddisp.pl?gene=HDAC7
SLC27A2	Solute Carrier Family 27 Member 2	Protein Coding	44	GC15P050182	0.662396	https://www.genecards.org/cgi-bin/carddisp.pl?gene=SLC27A2
FGF17	Fibroblast Growth Factor 17	Protein Coding	43	GC08P022042	0.662396	https://www.genecards.org/cgi-bin/carddisp.pl?gene=FGF17
HSD17B10	Hydroxysteroid 17-Beta Dehydrogenase 10	Protein Coding	43	GC0XM053431	0.662396	https://www.genecards.org/cgi-bin/carddisp.pl?gene=HSD17B10
NLRC4	NLR Family CARD Domain Containing 4	Protein Coding	43	GC02M032224	0.662396	https://www.genecards.org/cgi-bin/carddisp.pl?gene=NLRC4
PI4KB	Phosphatidylinositol 4-Kinase Beta	Protein Coding	43	GC01M151291	0.662396	https://www.genecards.org/cgi-bin/carddisp.pl?gene=PI4KB
NLRP12	NLR Family Pyrin Domain Containing 12	Protein Coding	42	GC19M053793	0.662396	https://www.genecards.org/cgi-bin/carddisp.pl?gene=NLRP12
TUBB2B	Tubulin Beta 2B Class IIb	Protein Coding	42	GC06M003224	0.662396	https://www.genecards.org/cgi-bin/carddisp.pl?gene=TUBB2B
DDIT4	DNA Damage Inducible Transcript 4	Protein Coding	41	GC10P072273	0.662396	https://www.genecards.org/cgi-bin/carddisp.pl?gene=DDIT4
RB1CC1	RB1 Inducible Coiled-Coil 1	Protein Coding	41	GC08M052622	0.662396	https://www.genecards.org/cgi-bin/carddisp.pl?gene=RB1CC1
SPI1	Spi-1 Proto-Oncogene	Protein Coding	41	GC11M076981	0.662396	https://www.genecards.org/cgi-bin/carddisp.pl?gene=SPI1
TMLHE	Trimethyllysine Hydroxylase, Epsilon	Protein Coding	41	GC0XM155489	0.662396	https://www.genecards.org/cgi-bin/carddisp.pl?gene=TMLHE
CHRD	Chordin	Protein Coding	40	GC03P184380	0.662396	https://www.genecards.org/cgi-bin/carddisp.pl?gene=CHRD
GSTZ1	Glutathione S-Transferase Zeta 1	Protein Coding	40	GC14P077320	0.662396	https://www.genecards.org/cgi-bin/carddisp.pl?gene=GSTZ1
ICMT	Isoprenylcysteine Carboxyl Methyltransferase	Protein Coding	40	GC01M006222	0.662396	https://www.genecards.org/cgi-bin/carddisp.pl?gene=ICMT
KIDINS220	Kinase D Interacting Substrate 220	Protein Coding	40	GC02M008715	0.662396	https://www.genecards.org/cgi-bin/carddisp.pl?gene=KIDINS220
RYR3	Ryanodine Receptor 3	Protein Coding	40	GC15P033310	0.662396	https://www.genecards.org/cgi-bin/carddisp.pl?gene=RYR3
STRA6	Signaling Receptor And Transporter Of Retinol STRA6	Protein Coding	40	GC15M074179	0.662396	https://www.genecards.org/cgi-bin/carddisp.pl?gene=STRA6
SYNE1	Spectrin Repeat Containing Nuclear Envelope Protein 1	Protein Coding	40	GC06M152121	0.662396	https://www.genecards.org/cgi-bin/carddisp.pl?gene=SYNE1
RPL7A	Ribosomal Protein L7a	Protein Coding	40	GC09P133348	0.662396	https://www.genecards.org/cgi-bin/carddisp.pl?gene=RPL7A
APEH	Acylaminoacyl-Peptide Hydrolase	Protein Coding	39	GC03P049673	0.662396	https://www.genecards.org/cgi-bin/carddisp.pl?gene=APEH
TRDN	Triadin	Protein Coding	39	GC06M123198	0.662396	https://www.genecards.org/cgi-bin/carddisp.pl?gene=TRDN
SSH1	Slingshot Protein Phosphatase 1	Protein Coding	39	GC12M108784	0.662396	https://www.genecards.org/cgi-bin/carddisp.pl?gene=SSH1
AMMECR1	AMMECR Nuclear Protein 1	Protein Coding	38	GC0XM110194	0.662396	https://www.genecards.org/cgi-bin/carddisp.pl?gene=AMMECR1
ADGRG1	Adhesion G Protein-Coupled Receptor G1	Protein Coding	38	GC16P057610	0.662396	https://www.genecards.org/cgi-bin/carddisp.pl?gene=ADGRG1
HSPB2	Heat Shock Protein Family B (Small) Member 2	Protein Coding	38	GC11P111913	0.662396	https://www.genecards.org/cgi-bin/carddisp.pl?gene=HSPB2
PPP1R8	Protein Phosphatase 1 Regulatory Subunit 8	Protein Coding	38	GC01P027830	0.662396	https://www.genecards.org/cgi-bin/carddisp.pl?gene=PPP1R8
RCE1	Ras Converting CAAX Endopeptidase 1	Protein Coding	37	GC11P066842	0.662396	https://www.genecards.org/cgi-bin/carddisp.pl?gene=RCE1
TGOLN2	Trans-Golgi Network Protein 2	Protein Coding	37	GC02M085318	0.662396	https://www.genecards.org/cgi-bin/carddisp.pl?gene=TGOLN2
RIN1	Ras And Rab Interactor 1	Protein Coding	37	GC11M077543	0.662396	https://www.genecards.org/cgi-bin/carddisp.pl?gene=RIN1
ATG13	Autophagy Related 13	Protein Coding	36	GC11P046636	0.662396	https://www.genecards.org/cgi-bin/carddisp.pl?gene=ATG13
DAND5	DAN Domain BMP Antagonist Family Member 5	Protein Coding	35	GC19P012965	0.662396	https://www.genecards.org/cgi-bin/carddisp.pl?gene=DAND5
STAC3	SH3 And Cysteine Rich Domain 3	Protein Coding	35	GC12M057243	0.662396	https://www.genecards.org/cgi-bin/carddisp.pl?gene=STAC3
H2AX	H2A.X Variant Histone	Protein Coding	34	GC11M119107	0.662396	https://www.genecards.org/cgi-bin/carddisp.pl?gene=H2AX
ZMYM5	Zinc Finger MYM-Type Containing 5	Protein Coding	33	GC13M019823	0.662396	https://www.genecards.org/cgi-bin/carddisp.pl?gene=ZMYM5
MIR548AW	MicroRNA 548aw	RNA Gene	11	GC09P132946	0.662396	https://www.genecards.org/cgi-bin/carddisp.pl?gene=MIR548AW
NLRX1	NLR Family Member X1	Protein Coding	39	GC11P119166	0.654414	https://www.genecards.org/cgi-bin/carddisp.pl?gene=NLRX1
HCRT	Hypocretin Neuropeptide Precursor	Protein Coding	39	GC17M042185	0.639858	https://www.genecards.org/cgi-bin/carddisp.pl?gene=HCRT
MAOA	Monoamine Oxidase A	Protein Coding	48	GC0XP043654	0.631591	https://www.genecards.org/cgi-bin/carddisp.pl?gene=MAOA
CHST14	Carbohydrate Sulfotransferase 14	Protein Coding	40	GC15P040470	0.631591	https://www.genecards.org/cgi-bin/carddisp.pl?gene=CHST14
FABP3	Fatty Acid Binding Protein 3	Protein Coding	41	GC01M031365	0.609047	https://www.genecards.org/cgi-bin/carddisp.pl?gene=FABP3
CXCL16	C-X-C Motif Chemokine Ligand 16	Protein Coding	37	GC17M004733	0.606554	https://www.genecards.org/cgi-bin/carddisp.pl?gene=CXCL16
IL6ST	Interleukin 6 Cytokine Family Signal Transducer	Protein Coding	45	GC05M055935	0.594398	https://www.genecards.org/cgi-bin/carddisp.pl?gene=IL6ST
FRZB	Frizzled Related Protein	Protein Coding	40	GC02M182833	0.594398	https://www.genecards.org/cgi-bin/carddisp.pl?gene=FRZB
MIR124-2	MicroRNA 124-2	RNA Gene	18	GC08P064379	0.591482	https://www.genecards.org/cgi-bin/carddisp.pl?gene=MIR124-2
MIR124-3	MicroRNA 124-3	RNA Gene	17	GC20P063180	0.591482	https://www.genecards.org/cgi-bin/carddisp.pl?gene=MIR124-3
DISC1	DISC1 Scaffold Protein	Protein Coding	42	GC01P231626	0.58613	https://www.genecards.org/cgi-bin/carddisp.pl?gene=DISC1
CAV3	Caveolin 3	Protein Coding	41	GC03P008733	0.58613	https://www.genecards.org/cgi-bin/carddisp.pl?gene=CAV3
THY1	Thy-1 Cell Surface Antigen	Protein Coding	40	GC11M119417	0.58613	https://www.genecards.org/cgi-bin/carddisp.pl?gene=THY1
DSE	Dermatan Sulfate Epimerase	Protein Coding	39	GC06P116255	0.58613	https://www.genecards.org/cgi-bin/carddisp.pl?gene=DSE
TRPC3	Transient Receptor Potential Cation Channel Subfamily C Member 3	Protein Coding	46	GC04M121879	0.585304	https://www.genecards.org/cgi-bin/carddisp.pl?gene=TRPC3
SLC11A1	Solute Carrier Family 11 Member 1	Protein Coding	45	GC02P218382	0.585304	https://www.genecards.org/cgi-bin/carddisp.pl?gene=SLC11A1
KCTD7	Potassium Channel Tetramerization Domain Containing 7	Protein Coding	37	GC07P066628	0.585304	https://www.genecards.org/cgi-bin/carddisp.pl?gene=KCTD7
CD163	CD163 Molecule	Protein Coding	40	GC12M007471	0.576661	https://www.genecards.org/cgi-bin/carddisp.pl?gene=CD163
BARD1	BRCA1 Associated RING Domain 1	Protein Coding	45	GC02M214725	0.575933	https://www.genecards.org/cgi-bin/carddisp.pl?gene=BARD1
RAD51C	RAD51 Paralog C	Protein Coding	42	GC17P058692	0.575933	https://www.genecards.org/cgi-bin/carddisp.pl?gene=RAD51C
RAD51D	RAD51 Paralog D	Protein Coding	39	GC17M035092	0.575933	https://www.genecards.org/cgi-bin/carddisp.pl?gene=RAD51D
ADAMTSL1	ADAMTS Like 1	Protein Coding	40	GC09P017906	0.573504	https://www.genecards.org/cgi-bin/carddisp.pl?gene=ADAMTSL1
AIFM1	Apoptosis Inducing Factor Mitochondria Associated 1	Protein Coding	47	GC0XM130129	0.568102	https://www.genecards.org/cgi-bin/carddisp.pl?gene=AIFM1
TPR	Translocated Promoter Region, Nuclear Basket Protein	Protein Coding	40	GC01M186319	0.554818	https://www.genecards.org/cgi-bin/carddisp.pl?gene=TPR
MIR26A1	MicroRNA 26a-1	RNA Gene	20	GC03P037969	0.548195	https://www.genecards.org/cgi-bin/carddisp.pl?gene=MIR26A1
SFRP4	Secreted Frizzled Related Protein 4	Protein Coding	41	GC07M037912	0.532506	https://www.genecards.org/cgi-bin/carddisp.pl?gene=SFRP4
CCL4	C-C Motif Chemokine Ligand 4	Protein Coding	38	GC17P036103	0.532506	https://www.genecards.org/cgi-bin/carddisp.pl?gene=CCL4
TPO	Thyroid Peroxidase	Protein Coding	46	GC02P001374	0.492062	https://www.genecards.org/cgi-bin/carddisp.pl?gene=TPO
COG2	Component Of Oligomeric Golgi Complex 2	Protein Coding	40	GC01P230642	0.484647	https://www.genecards.org/cgi-bin/carddisp.pl?gene=COG2
FMOD	Fibromodulin	Protein Coding	39	GC01M203340	0.484647	https://www.genecards.org/cgi-bin/carddisp.pl?gene=FMOD
MATN2	Matrilin 2	Protein Coding	37	GC08P097868	0.484647	https://www.genecards.org/cgi-bin/carddisp.pl?gene=MATN2
COL18A1	Collagen Type XVIII Alpha 1 Chain	Protein Coding	43	GC21P045405	0.473748	https://www.genecards.org/cgi-bin/carddisp.pl?gene=COL18A1
FUS	FUS RNA Binding Protein	Protein Coding	43	GC16P031180	0.467852	https://www.genecards.org/cgi-bin/carddisp.pl?gene=FUS
OPRD1	Opioid Receptor Delta 1	Protein Coding	43	GC01P028812	0.467852	https://www.genecards.org/cgi-bin/carddisp.pl?gene=OPRD1
ELAVL1	ELAV Like RNA Binding Protein 1	Protein Coding	40	GC19M007958	0.467852	https://www.genecards.org/cgi-bin/carddisp.pl?gene=ELAVL1
COL6A3	Collagen Type VI Alpha 3 Chain	Protein Coding	42	GC02M237324	0.46691	https://www.genecards.org/cgi-bin/carddisp.pl?gene=COL6A3
SOD3	Superoxide Dismutase 3	Protein Coding	40	GC04P024798	0.46691	https://www.genecards.org/cgi-bin/carddisp.pl?gene=SOD3
LIMK2	LIM Domain Kinase 2	Protein Coding	46	GC22P031212	0.446602	https://www.genecards.org/cgi-bin/carddisp.pl?gene=LIMK2
PDCD1	Programmed Cell Death 1	Protein Coding	45	GC02M241849	0.446602	https://www.genecards.org/cgi-bin/carddisp.pl?gene=PDCD1
CYP21A2	Cytochrome P450 Family 21 Subfamily A Member 2	Protein Coding	44	GC06P064161	0.446602	https://www.genecards.org/cgi-bin/carddisp.pl?gene=CYP21A2
NPHS1	NPHS1 Adhesion Molecule, Nephrin	Protein Coding	44	GC19M035825	0.446602	https://www.genecards.org/cgi-bin/carddisp.pl?gene=NPHS1
CHD4	Chromodomain Helicase DNA Binding Protein 4	Protein Coding	43	GC12M006570	0.446602	https://www.genecards.org/cgi-bin/carddisp.pl?gene=CHD4
TAC3	Tachykinin Precursor 3	Protein Coding	43	GC12M057009	0.446602	https://www.genecards.org/cgi-bin/carddisp.pl?gene=TAC3
RPSA	Ribosomal Protein SA	Protein Coding	43	GC03P039406	0.446602	https://www.genecards.org/cgi-bin/carddisp.pl?gene=RPSA
SEMA3A	Semaphorin 3A	Protein Coding	43	GC07M083955	0.446602	https://www.genecards.org/cgi-bin/carddisp.pl?gene=SEMA3A
KPNA1	Karyopherin Subunit Alpha 1	Protein Coding	40	GC03M122421	0.446602	https://www.genecards.org/cgi-bin/carddisp.pl?gene=KPNA1
TRIM27	Tripartite Motif Containing 27	Protein Coding	40	GC06M028903	0.446602	https://www.genecards.org/cgi-bin/carddisp.pl?gene=TRIM27
CTNNBIP1	Catenin Beta Interacting Protein 1	Protein Coding	39	GC01M009848	0.446602	https://www.genecards.org/cgi-bin/carddisp.pl?gene=CTNNBIP1
SHBG	Sex Hormone Binding Globulin	Protein Coding	39	GC17P007613	0.446602	https://www.genecards.org/cgi-bin/carddisp.pl?gene=SHBG
HESX1	HESX Homeobox 1	Protein Coding	37	GC03M057207	0.446602	https://www.genecards.org/cgi-bin/carddisp.pl?gene=HESX1
SNHG1	Small Nucleolar RNA Host Gene 1	RNA Gene	20	GC11M077348	0.446602	https://www.genecards.org/cgi-bin/carddisp.pl?gene=SNHG1
CALR	Calreticulin	Protein Coding	48	GC19P012938	0.441088	https://www.genecards.org/cgi-bin/carddisp.pl?gene=CALR
LBR	Lamin B Receptor	Protein Coding	46	GC01M225401	0.441088	https://www.genecards.org/cgi-bin/carddisp.pl?gene=LBR
CCR3	C-C Motif Chemokine Receptor 3	Protein Coding	45	GC03P046163	0.441088	https://www.genecards.org/cgi-bin/carddisp.pl?gene=CCR3
NFATC4	Nuclear Factor Of Activated T Cells 4	Protein Coding	43	GC14P024365	0.441088	https://www.genecards.org/cgi-bin/carddisp.pl?gene=NFATC4
PPP3R1	Protein Phosphatase 3 Regulatory Subunit B, Alpha	Protein Coding	43	GC02M068143	0.441088	https://www.genecards.org/cgi-bin/carddisp.pl?gene=PPP3R1
PPP3CB	Protein Phosphatase 3 Catalytic Subunit Beta	Protein Coding	43	GC10M073436	0.441088	https://www.genecards.org/cgi-bin/carddisp.pl?gene=PPP3CB
DMP1	Dentin Matrix Acidic Phosphoprotein 1	Protein Coding	40	GC04P087650	0.441088	https://www.genecards.org/cgi-bin/carddisp.pl?gene=DMP1
MRE11	MRE11 Homolog, Double Strand Break Repair Nuclease	Protein Coding	40	GC11M095279	0.441088	https://www.genecards.org/cgi-bin/carddisp.pl?gene=MRE11
RAD51L3-RFFL	RAD51L3-RFFL Readthrough	RNA Gene	9	GC17M035009	0.441088	https://www.genecards.org/cgi-bin/carddisp.pl?gene=RAD51L3-RFFL
CACNA1E	Calcium Voltage-Gated Channel Subunit Alpha1 E	Protein Coding	44	GC01P181317	0.363997	https://www.genecards.org/cgi-bin/carddisp.pl?gene=CACNA1E
FTMT	Ferritin Mitochondrial	Protein Coding	36	GC05P121851	0.363997	https://www.genecards.org/cgi-bin/carddisp.pl?gene=FTMT
ADAM12	ADAM Metallopeptidase Domain 12	Protein Coding	43	GC10M126012	0.360954	https://www.genecards.org/cgi-bin/carddisp.pl?gene=ADAM12
CARD16	Caspase Recruitment Domain Family Member 16	Protein Coding	34	GC11M105041	0.352309	https://www.genecards.org/cgi-bin/carddisp.pl?gene=CARD16
FAM205A	Family With Sequence Similarity 205 Member A	Protein Coding	25	GC09M034723	0.318614	https://www.genecards.org/cgi-bin/carddisp.pl?gene=FAM205A
FHIP1A	FHF Complex Subunit HOOK Interacting Protein 1A	Protein Coding	20	GC04P151411	0.318614	https://www.genecards.org/cgi-bin/carddisp.pl?gene=FHIP1A
P4HA1	Prolyl 4-Hydroxylase Subunit Alpha 1	Protein Coding	39	GC10M073007	0.309878	https://www.genecards.org/cgi-bin/carddisp.pl?gene=P4HA1
DNAH8	Dynein Axonemal Heavy Chain 8	Protein Coding	36	GC06P064309	0.309878	https://www.genecards.org/cgi-bin/carddisp.pl?gene=DNAH8
LGALS1	Galectin 1	Protein Coding	41	GC22P037675	0.270755	https://www.genecards.org/cgi-bin/carddisp.pl?gene=LGALS1
ANKRD36B	Ankyrin Repeat Domain 36B	Protein Coding	27	GC02M097466	0.270755	https://www.genecards.org/cgi-bin/carddisp.pl?gene=ANKRD36B
PARK7	Parkinsonism Associated Deglycase	Protein Coding	44	GC01P008043	0.225294	https://www.genecards.org/cgi-bin/carddisp.pl?gene=PARK7
CS	Citrate Synthase	Protein Coding	43	GC12M056271	0.225294	https://www.genecards.org/cgi-bin/carddisp.pl?gene=CS
HCRTR1	Hypocretin Receptor 1	Protein Coding	42	GC01P031587	0.225294	https://www.genecards.org/cgi-bin/carddisp.pl?gene=HCRTR1
SOCS3	Suppressor Of Cytokine Signaling 3	Protein Coding	42	GC17M078356	0.225294	https://www.genecards.org/cgi-bin/carddisp.pl?gene=SOCS3
SRCAP	Snf2 Related CREBBP Activator Protein	Protein Coding	39	GC16P036980	0.225294	https://www.genecards.org/cgi-bin/carddisp.pl?gene=SRCAP
C11orf65	Chromosome 11 Open Reading Frame 65	Protein Coding	29	GC11M108308	0.225294	https://www.genecards.org/cgi-bin/carddisp.pl?gene=C11orf65
RPL36A-HNRNPH2	RPL36A-HNRNPH2 Readthrough	Protein Coding	17	GC0XP101390	0.225294	https://www.genecards.org/cgi-bin/carddisp.pl?gene=RPL36A-HNRNPH2
