# Supplementary material for: Bioinformatics analysis reveals potential biomarkers associated with the occurrence of intracranial aneurysms
Source: Sci Rep. 2022 Aug 2;12:13282. doi: 10.1038/s41598-022-17510-7 (PMC9345973; doi:10.1038/s41598-022-17510-7)
Supplement: Supplementary file 10 — Supplementary Information 10. [file 41598_2022_17510_MOESM10_ESM.xlsx]

## Sheet: Sheet1
sample	type	status	gender	age
CO1	0	0	1	40
CO2	0	0	0	19
CO3	0	0	0	42
CO4	0	0	0	19
CO5	0	0	0	18
CO6	0	0	0	21
CO7	0	0	0	24
CO8	0	0	1	44
CO9	0	0	1	41
CO10	0	0	1	50
CO11	0	0	1	20
CO12	0	0	1	44
CO13	0	0	1	16
CO14	0	0	0	28
CO15	0	0	0	34
CO16	0	0	0	18
IA1	1	1	1	39
IA2	1	0	0	50
IA3	1	1	1	60
IA4	1	0	1	41
IA5	1	0	1	66
IA7	1	0	0	77
IA8	1	0	0	57
IA9	1	0	1	46
IA10	1	0	1	72
IA11	1	1	1	43
IA12	1	0	0	36
IA13	1	0	0	60
IA14	1	1	0	29
IA15	1	1	1	58
IA16	1	1	1	51
IA17	1	1	1	67
IA18	1	1	0	56
IA19	1	0	1	55
IA20	1	0	1	58
IA21	1	0	0	56
IA22	1	1	1	54
IA23	1	1	1	69
IA24	1	0	1	55
IA25	1	1	1	57
IA26	1	1	1	37
IA27	1	0	1	57
IA28	1	0	1	45
IA29	1	1	1	66
IA30	1	1	0	58
IA31	1	0	1	39
IA32	1	1	0	48
IA33	1	1	1	63
IA34	1	0	1	24
IA35	1	1	1	46
IA36	1	1	1	50
IA37	1	0	1	50
IA38	1	1	1	49
IA39	1	1	1	70
IA41	1	0	0	60
IA42	1	0	1	50
IA43	1	1	1	63
IA44	1	0	1	63

## Sheet: +location
sample	status	gender	age	location
IA1	1	1	39	ACOM
IA2	0	0	50	ACM (M2 or more distal)
IA3	1	1	60	ACM (M1)
IA4	0	1	41	ACM (M2 or more distal)
IA5	0	1	66	ACOM
IA7	0	0	77	ACOM
IA8	0	0	57	ACM (M2 or more distal)
IA9	0	1	46	ACM (M2 or more distal)
IA10	0	1	72	ACM (M2 or more distal)
IA11	1	1	43	ACA (A2 or more distal)
IA12	0	0	36	ACM (M2 or more distal)
IA13	0	0	60	ACM (M1)
IA14	1	0	29	ACM (M2 or more distal)
IA15	1	1	58	ACOM
IA16	1	1	51	ACOM
IA17	1	1	67	ACOM
IA18	1	0	56	ACA (A2 or more distal)
IA19	0	1	55	ACM (M2 or more distal)
IA20	0	1	58	ACM (M2 or more distal)
IA21	0	0	56	ACM (M2 or more distal)
IA22	1	1	54	PCOM
IA23	1	1	69	ACM (M2 or more distal)
IA24	0	1	55	ACOM
IA25	1	1	57	ACM (M2 or more distal)
IA26	1	1	37	ACM (M2 or more distal)
IA27	0	1	57	ACM (M1)
IA28	0	1	45	ACM (M2 or more distal)
IA29	1	1	66	ACOM
IA30	1	0	58	ACM (M2 or more distal)
IA31	0	1	39	ACM (M2 or more distal)
IA32	1	0	48	ACM (M2 or more distal)
IA33	1	1	63	PCOM
IA34	0	1	24	ICA
IA35	1	1	46	ACOM
IA36	1	1	50	ACOM
IA37	0	1	50	ACM (M1)
IA38	1	1	49	ACM
IA39	1	1	70	ACM (M2 or more distal)
IA41	0	0	60	ACM (M2 or more distal)
IA42	0	1	50	ACM (M2 or more distal)
IA43	1	1	63	ACM (M2 or more distal)
IA44	0	1	63	ACM (M1)
