# Supplementary material for: Bioinformatics analysis reveals potential biomarkers associated with the occurrence of intracranial aneurysms
Source: Sci Rep. 2022 Aug 2;12:13282. doi: 10.1038/s41598-022-17510-7 (PMC9345973; doi:10.1038/s41598-022-17510-7)
Supplement: Supplementary file 11 — Supplementary Information 11. [file 41598_2022_17510_MOESM11_ESM.xlsx]

## Sheet: Sheet1
GSE161044_DEGs	Hub_genes	Overlap
LOC102547056	ATP1A4	TUB
ZC3H12D	LCNL1	MAPK4
UST	TUB	ATP1A2
ADGB	PPP1R1B	RIC3
RAB32	GJB6	TRPM3
EPM2A	MAPK4	EDA
PHACTR2	EPHX2	COL4A6
ABRACL	ATP1A2	LRRTM3
NHSL1	PTGDS	COL9A3
ARFGEF3	SLC22A6	CACNA2D3
IFNGR1	TM7SF2	PPP1R9A
PDE7B	WFIKKN2	SLC2A12
AHI1	RIC3	PEG3
SAMD3	FLRT1	PCCA
AKAP7	NCOA1	RYR1
ARG1	SLC13A3	SYBU
MOXD1	ASPA	ASTN2
EYA4	LYPD6	FHOD3
SLC2A12	MPPED2	SYT9
CENPW	BEND5	BEX2
CEP72	ALDH1L1-AS2	DCAF12L2
TRIP13	TRPM3	ABCA5
LPCAT1	EDA	FGF13
PLEKHG1	GREB1	FREM2
TULP4	NSG1	TGFBR1
DYNLT1	RAMP2-AS1	P4HA3
SYTL3	AIFM3	CD109
FNDC1	COL4A6	TGFB1
RNASET2	CPNE9	VCAN
AFDN	PAQR8
RGMB	CACNA1A
LIX1	LRRTM3
LILRC2	ANKS1B
LILRB3A	KCNT1
OSCAR	TPD52
CACNG8	CDKL2
ZFP551	ZNF536
PEG3	NAP1L2
SHISA7	ACSS1
IL11	NAALAD2
PTPRH	COL9A3
EPS8L1	LOC101929586
FCAR	DHTKD1
LILRB4	MACROD2
LILRB3	CACNA2D3
SLC8A2	USP54
MEIS3	PCDH19
C5AR1	PPP1R9A
HIF3A	SLC2A12
MICB	PNMT
NOVA2	TRDN
EXOC3L2	CLCN4
APOC4	NBEA
APOC1	PEG3
BCL3	ZNF385B
LOC102548695	B4GAT1
KCNN4	PCCA
PLAUR	RYR1
CADM4	SYBU
LOC103689942	ASTN2
TGFB1	WWOX
CEACAM4	BEX4
SHKBP1	SLC6A12
PLD3	KANK4
LOC100909824	CMYA5
SYCN	CPEB1
GMFG	ALDH1L1
SIRT2	SLC9A2
MAP4K1	SLC22A8
RYR1	FHOD3
TYROBP	SYT9
HCST	MTMR7
ATP4A	VSTM4
CD22	INPP5J
MAG	RAB3IP
LSR	BEX2
FXYD3	SLC16A2
CEBPA	LINC00092
SNRPG	LCN12
CCNE1	SYNGR1
CD33	KLKB1
SIGLEC5	DCAF12L2
KLK6	TDRP
SHANK1	TCEAL2
SPIB	ZNRF3
NAPSA	KCNJ11
CD37	KCNA2
LOC100360087	SLC1A3
MAMSTR	MEGF10
TMEM143	PGRMC1
MYOD1	ABCA5
LDHA	NPY5R
TMEM86A	NECAB3
PTPN5	FGF13
MRGPRX2	MYO16
E2F8	PDYN-AS1
HTATIP2	PHLPP1
NELL1	GPC5-AS1
SLC17A6	FREM2
MAGEL2	NDST4
PEG12	SLC25A29
CHRNA7	CDH7
HMGN5B	TMEM35A
ALDH1A3	PLA2G3
ADAMTS17	FOXRED2
SYNM	TGFBR1
FAM174B	DGKA
ACAN	NLRC5
FANCI	P4HA3
TICRR	CD109
ANPEP	TGFB1
PRC1	MTHFD1L
FES	VCAN
CRTC3	BAX
AP3B2	ELOVL1
MEX3B
CFAP161
NOX4
FZD4
LOC102549852
PICALM
DLG2
DDIAS
PRCP
GAB2
AQP11
MYO7A
B3GNT6
DGAT2
MOGAT2
SERPINH1
CHRDL2
KCNE3
PGM2L1
P4HA3
RELT
ARHGEF17
FOLR2
FOLR1
CHRNA10
RHOG
OLR63
CCKBR
SYT9
OLFML1
TUB
RIC3
RGD1566189
RASSF10
YTHDC2
CALCA
CALCB
PLEKHA7
SYT17
IGSF6
HS3ST2
PLK1
PRKCB
CACNG3
SNURF
CD19
CORO1A
PRRT2
KIF22
DCTPP1
ITGAL
STX1B
TRIM72
ITGAD
ITGAX
PLEKHA1
HTRA1
DMBT1
ACADSB
CPXM2
CHST15
ADAM12
MKI67
TCERG1L
STK32C
NKX6-2
LOC103691261
ADAM8
IFITM1
LOC100911615
DUSP8
CTSD
LSP1
TNNT3
TNFRSF26
ANO1
TCIRG1
UNC93B1
CABP2
TBC1D10C
LRFN4
SPTBN2
CDC42BPG
PRDX5
PPP1R14B
FERMT3
CHRM1
INCENP
BEST1
FTH1
MYRF
SYT7
VWCE
SLC15A3
MS4A4A
MS4A6BL
MS4A6A
MS4A2
FAM111A
CNTF
LPXN
VPS13A
ALDH1A1
TRPM3
KLF9
APBA1
PGM5
SMARCA2
KCNV2
SGMS1
PAPSS2
IFIT1
KIF20B
CPEB3
KIF11
MYOF
CEP55
RBP4
SLC35G1
SORBS1
BLNK
DNTT
ANKRD2
LOXL4
HPSE2
CNNM1
BLOC1S2
LOC681458
CYP17A1
SORCS3
DUSP5
ABLIM1
GFRA1
EMX2
RAB11FIP2
GLRX
EDIL3
VCAN
MTX3
JMY
PDE8B
F2R
F2RL2
SV2C
ZFP366
NAIP6
MARVELD2
CENPH
CCNB1
NEWGENE_1310139
CENPK
ADAMTS6
RNF180
DEPDC1B
IL6ST
FST
ITGA2
ISL1
C7
RICTOR
LIFR
SKP2
RXFP3
ADAMTS12
PDZD2
CDH6
ANKH
DAP
2022-03-06
CAR3
CAR13
FABP4
PMP2
FABP5
ZFP704
ZFHX4
PDE7A
TRIM55
ECT2
TNIK
SLC7A14
PHC3
CCNA2
FAT4
PLK4
JADE1
PABPC4L
MGARP
MGST2
FOXO1
FREM2
POSTN
LOC103691556
MED12L
IGSF10
P2RY1
GPR149
VEPH1
SHOX2
LXN
TRIM59
SPTSSB
SERPINI1
RXFP1
FAM198B
TLR2
FCRL1
FCRL2
CD5L
HAPLN2
IQGAP3
SEMA4A
SSR2
ASH1L
TRIM46
SHE
S100A4
S100A8
S100A9
S100A11
CELF3
TNFAIP8L2
CTSK
PLEKHO1
FCGR1A
PDE4DIP
TBX15
PTGFRN
CD2
IGSF3
SLC22A15
TSHB
HIPK1
MAGI3
WNT2B
DENND2D
CD53
CYM
SLC16A4
KCNC4
SLC6A17
ALX3
GSTM7
AMIGO1
PSRC1
COL11A1
VCAM1
PLPPR4
PALMD
PDE5A
SYNPO2
UGT8
ANK2
RRH
LOC103689977
COL25A1
OSTC
DKK2
CXXC4
CENPE
SLC39A8
SH3GLB1
COL24A1
DDAH1
SYDE2
MCOLN3
LPAR3
PTGFR
MIGA1
NEGR1
DEPDC1
LRRC7
RPE65
IL36B
IL1RN
PSD4
PAX8
PNPLA7
TOR4A
GRIN1
SAPCD2
FUT7
NACC2
ADAMTS13
FAM163B
FCNB
PPP1R26
GFI1B
CERCAM
PHYHD1
LAMC3
PRRC2B
ANGPTL2
DAB2IP
RGD1563231
CRB2
LHX2
CYTIP
DAPL1
LY75
SLC4A10
DPP4
FAP
SCN3A
SCN2A
GALNT3
SCN7A
B3GALT1
SPC25
UBR3
SLC25A12
PDK1
MAP3K20
ATF2
PDE11A
SSFA2
PDE1A
FRZB
FAM171B
SLC43A1
SLC43A3
APLNR
C1QTNF4
SPI1
ATG13
CHRM4
CHST1
PRDM11
TSPAN18
ALX4
PRR5L
LDLRAD3
SLC1A2
CD44
HIPK3
PRRG4
KIF18A
LIN7C
ANO3
CHRM5
RYR3
GREM1
SCG5
ARHGAP11A
ACTC1
MEIS2
RASGRP1
THBS1
GPR176
BUB1B
DISP2
KNSTRN
KNL1
RAD51
CHAC1
NUSAP1
CAPN3
ZFP106
TTBK2
UBR1
CKMT1
SLC28A2
MGC105649
FBN1
FGF7
ATP8B4
NCAPH
DUSP2
BUB1
BCL2L11
FBLN7
SLC20A1
IL1A
IL1B
PDYN
OXT
LZTS3
SIGLEC1
SMOX
PRND
RASSF2
SLC23A2
CDS2
CHGB
LRRN4
LAMP5
SPTLC3
KIF16B
PCSK2
SLC24A3
RIN2
NKX2-2
PAX1
THBD
CST7
PYGB
GINS1
SNPH
ANGPT4
TRIB3
NRSN2
TPX2
HCK
PHF20
CNBD2
EPB41L1
NDRG3
DSN1
LOC100911769
LBP
LOC100911217
FAM83D
MAFB
ZHX3
SRSF6
MYBL2
TOX2
R3HDML
SLPIL2
SLPI
UBE2C
ZSWIM1
CTSA
PLTP
MMP9
SLC12A5
EYA2
NCOA3
KCNB1
CEBPB
ATP9A
TSHZ2
DOK5
AURKA
TFAP2C
PMEPA1
CTSZ
ZFP831
EDN3
COL9A3
TCFL5
KCNQ2
IL6
NOS3
RELN
GSAP
MAGI2
GNAI1
CD36
RGD1565355
LOC103690020
PCLO
SEMA3A
SEMA3D
RUNDC3B
ADAM22
DBF4
STEAP4
HEPACAM2
PPP1R9A
PON1
DYNC1I1
THSD7A
MDFIC
TFEC
CPED1
WNT16
AASS
GRM8
PRRT4
IMPDH1
IRF5
AHCYL2
PODXL
PLXNA4
AKR1B10
SLC13A4
UBN2
KLRG2
HIPK2
TBXAS1
CLEC5A
TCAF1
EZH2
ZFP212
ATP6V0E2
TMEM176A
AOC1
GPNMB
IGF2BP3
TRA2A
NPY
LOC100912228
SKAP2
CPVL
AQP1
PDE1C
AVL9
PPM1K
TNIP3
NDNF
CD8B
RMND5A
REEP1
PTCD3
CAPG
LOC100364435
LRRTM1
EVA1A
HK2
SLC4A5
MTHFD2
PAIP2B
DYSF
CYP26B1
EMX1
SFXN5
FBXO41
LOC102556148
NAT8F4
DUSP11
AAK1
ARHGAP25
MGLL
PLXNA1
KLF15
FBLN2
NR2C2
TRH
MITF
GXYLT2
GRM7
LMCD1
SRGAP3
ARPC4
CIDEC
SLC6A11
SLC6A1
SYN2
PPARG
H1FOO
RASSF4
IL17RA
CECR2
SLC25A18
MICAL3
IQSEC3
A2M
APOBEC1
GDF3
CLEC4A2
CLEC4A3
CLEC4B2
CLEC4D
CLEC4E
CD163
PEX5
CLSTN3
CDCA3
KCNA5
KCNA6
CCND2
PRMT8
LOC689757
CLEC2D2
CLEC12A
CLEC12B
CLEC1B
CLEC7A
OLR1
TMEM52B
LY49SI1
LOC502907
LOC497796
LRP6
DUSP16
CREBL2
GRIN2B
PLBD1
GUCY2C
MGP
RERG
PTPRO
MGST1
PDE3A
SPX
BHLHE41
SSPN
ITPR2
ARNTL2
KLHL42
TMTC1
GDAP1
SBSPON
TRPA1
EYA1
NCOA2
SLCO5A1
PREX2
MYBL1
XKR4
LYN
SDR16C5
PENK
TP53INP1
CCNE2
RGD1559441
RAD54B
CDH17
NECAB1
TMEM64
CPNE3
ATP6V0D2
MMS22L
FHL5
GABRR2
CNR1
CGA
DDX58
KIF24
CNTFR
CCL21
CD72
CAR9
RECK
RNF38
MELK
SHB
RGD1305807
COL15A1
TGFBR1
NIPSNAP3B
ABCA1
TAL2
ZFP462
KLF4
FRRS1L
ZFP483
GNG10
UGCG
RGS3
TNFSF15
TNC
ASTN2
MEGF9
FRMD3
NFIB
SH3GL2
PLIN2
DENND4C
MLLT3
MTAP
CDKN2A
CDKN2B
TEK
NFIA
CACHD1
DNAJC6
LEPR
PRKAA2
LEXM
FAM151A
LDLRAD1
ZYG11B
GPX7
ZCCHC11
ORC1
TRABD2B
FOXD2
CMPK1
STIL
RAD54L
PIK3R3
PLK3
CDC20
FOXO6
KCNQ4
RIMS3
ZFP69
SMAP2
COL9A2
HPCAL4
NT5C1A
CDCA8
RSPO1
GRIK3
CSF3R
AGO1
DLGAP3
HPCA
MARCKSL1
SERINC2
NKAIN1
LAPTM5
PHACTR4
PTAFR
FGR
GPR3
FTL1
SH3BGRL3
CNKSR1
STMN1
AUNIP
NIPAL3
IFNLR1
GALE
C1QB
C1QA
ECE1
AKR7A3
KLHDC7A
PADI3
PADI2
ARHGEF19
CLCNKA
TMEM82
AGMAT
CTRC
KAZN
LOC500584
NPPA
CASZ1
PIK3CD
ESPN
CHD5
TNFRSF14
HES5
PLCH2
SLC35E2B
MXRA8
CRIM1
PLEKHH2
PRKCE
RASGRP3
MEMO1
CLIP4
EHD3
XDH
TCF23
CGREF1
CENPA
OTOF
DRC1
DNAJC27
FKBP1B
APOB
SDC1
GEN1
LPIN1
PQLC3
KCNF1
RRM2
RNF144A
SOX11
PXDN
AHR
SCIN
LRRN3
NOVA1
FOXG1
COCH
HEATR5A
AKAP6
EGLN3
MIS18BP1
POLE2
PYGL
SLC38A6
SPTB
SUSD6
SMOC1
TTC9
SIPA1L1
RGS6
DNAL1
ALDH6A1
SYNDIG1L
NPC2
LTBP2
RPS6KL1
BATF
TMEM63C
GPR65
EML5
FOXN3
KCNK13
GPR68
FBLN5
LGMN
CHGA
UNC79
SERPINA1
LOC500712
TNFAIP2
PPP1R13B
KIF26A
LOC691485
TMEM179
AHNAK2
GPR132
NCAPG2
SP4
ERBB3
IKZF4
GNA15
NCLN
CELF5
NFIC
GIPC3
MATK
GNG7
MOB3A
SBNO2
ARHGAP45
KISS1R
SYDE1
CYP4F4
ZFP763
RGD1560687
MYO1F
PRAM1
ANGPTL4
TIMP3
BTBD11
CKAP4
ALDH1L2
SLC41A2
IGF1
PARPBP
GAS2L3
NTN4
BTG1
EPYC
KITLG
SYT1
GLIPR1
TRHDE
TSPAN8
PTPRR
PTPRB
LYC2
LYZ2
DYRK2
SRGAP1
HMGA2
AGAP2
ARHGAP9
NDUFA4L2
SHMT2
NXPH4
TSPYL5
RRM2B
CTHRC1
LOC103690326
ABRA
ANGPT1
RSPO2
TRHR
PKHD1L1
SYBU
AARD
MAL2
DSCC1
DEPTOR
HAS2
ZHX2
FAM49B
TMEM71
SLA
KHDRBS3
KCNK9
PSCA
LY6H
LOC680875
MB
APOL11A
NCF4
CSF2RB
C1QTNF6
RAC2
CYTH4
CARD10
LGALS2
SOX10
SLC16A8
KCNJ4
GTPBP1
APOBEC3B
MGAT3
EP300
ZC3H7B
TEF
CENPM
CYP2D4
NFAM1
SCUBE1
MPPED1
PARVG
PPARA
GTSE1
MAPK11
ADM2
PDZRN4
NELL2
VDR
DDN
TUBA1A
DNAJC22
KCNH3
RACGAP1
ASIC1
GPD1
BIN2
CELA1
GALNT6
SCN8A
KRT7
KRT75
KRT71
KRT77
KRT76
KRT79
TNS2
ITGB7
ESPL1
SP7
PRR13
GPR84
PDE1B
GUCY1A2
MMP13
MMP12
MMP8
AMOTL1
FUT4
FAT3
COL5A3
S1PR2
ICAM5
S1PR5
LOC691141
KANK2
ANGPTL8
EPOR
ACP5
EEPD1
ST14
ARHGAP32
ST3GAL4
SLC37A2
VWA5A
UBASH3B
USP2
MFRP
C1QTNF5
ABCG4
H2AFX
KMT2A
JAML
SCN2B
FXYD2
DSCAML1
ZBTB16
HTR3A
TMPRSS5
PLET1
LAYN
ZC3H12C
EXPH5
ELMOD1
GLDN
CRABP1
HYKK
SEMA7A
ISLR2
PML
CD276
TMEM202
CELF6
KIF23
ITGA11
PIAS1
PPIB
FAM96A
RPS27L
TLN2
FAM63B
ALDH1A2
CGNL1
TCF12
PYGO1
UNC13C
WDR72
GNB5
TMOD2
BMP5
HMGCLL1
ELOVL5
CD109
COL12A1
PHIP
TTK
BCL2A1
TMED3
PLOD2
ESYT3
SLC35G2
AMOTL2
RAB6B
TF
RGD1310507
ACKR4
ACPP
GPR62
RAD54L2
DOCK3
HYAL1
CAMKV
BSN
GPX1
WDR6
UCN2
PLXNB1
CSPG5
PRSS46
RTP3
DCLK3
ARPP21
GLB1
CMTM7
MYRIP
SNRK
TCAIM
ZNF660
KIF15
EFHB
LOC100359951
SGO1
VAV1
TNFSF9
TUBB4A
DENND1C
CRB3
SLC25A23
UHRF1
EBI3
RFTN1
TREML1
TREM2
TREM3
TREM1
DMRTC2
VEGFA
SLC29A1
RUNX2
CLIC5
PLA2G7
TNFRSF21
CD2AP
TFAP2B
MCM3
OGFRL1
COL19A1
NEURL3
INPP4A
AFF3
LONRF2
IL1R2
IL1RL2
IL1RL1
SLC9A4
TMEM182
GPR45
COL3A1
COL5A2
NABP1
SDPR
TMEFF2
STK17B
PLCL1
SGO2
AOX3
AOX4
AOX2
FAM126B
FZD7
ABI2
CTLA4
PARD3B
INO80D
MAP2
FN1
MREG
IGFBP5
TNS1
RUFY4
CXCR2
CXCR1
SLC11A1
CDK5R2
EPHA4
SGPP2
KCNE4
SERPINE2
IRS1
SPHKAP
SLC16A14
RGD1563917
HTR2B
ALPPL2
EIF4E2
KCNJ13
UGT1A5
HJURP
TRPM8
RBM44
KLHL30
ERFE
HDAC4
AQP12A
NEWGENE_1308624
RAB31
TWSG1
ARHGAP28
AKAIN1
DLGAP1
TGIF1
EMILIN2
NDC80
MPV17L
LITAF
ABAT
RBFOX1
ADCY9
TNFRSF12A
PKMYT1
RNF151
MEIOB
UNKL
TPSAB1
TPSB2
FBXL16
NSG2
CREBRF
LCP2
SLIT3
FBLL1
TENM2
ATP10B
PTTG1
THG1L
ADAM19
NIPAL4
CYFIP2
HAVCR2
TIMD2
BTNL9
NHP2
RASGEF1C
ZFP2
JADE2
FSTL4
PDLIM4
GPX3
CCDC69
GM2A
SLC36A3
SPARC
ATOX1
GRIA1
LOC24906
GJC2
TOM1L2
ALDH3A1
SLC47A1
FAM83G
TRPV2
HS3ST3B1
HS3ST3A1
ARHGAP44
TMEM220
NTN1
PIK3R5
AURKB
ALOXE3
ALOX15B
GUCY2D
RGD1563441
CD68
ZBTB4
ACAP1
CLEC10A
SCIMP
WSCD1
P2RX1
SLC6A4
SLC43A2
DOC2B
RPH3AL
SARM1
LOC497963
WSB1
NF1
EVI2B
EVI2A
RAB11FIP4
SUZ12
CCL2
CCL7
CCL11
CCL12
RFFL
SLFN13
SLFN2
SLFN4
RASL10B
GAS2L2
CCL6
CCL3
HNF1B
BRIP1
VMP1
PRR11
TRIM37
PPM1E
RNF43
SCPEP1
HLF
LOC100363469
TOB1
EME1
COL1A1
HILS1
TAC4
NGFR
PHOSPHO1
ABI3
GNGT2
HOXB3
NFE2L1
SOCS7
ARL5C
CDC6
TOP2A
CCR7
KRT12
KRT34
KRT31
KRT13
KRT19
HAP1
KLHL11
CNP
BRCA1
ARL4D
ETV4
MEOX1
SOST
MPP2
GRN
FAM187A
GFAP
KIF18B
C1QL1
WNT9B
TEX2
BPTF
CACNG5
PRKCA
AXIN2
ABCA9
ABCA6
ABCA5
KCNJ2
SOX9
SLC39A11
TTYH2
DNAI2
KIF19
CD300A
CD300LB
CD300LE
CD300E
CD300LF
FADS6
ITGB4
WBP2
RGD1562667
RGD1559482
RNF157
RHBDF2
ST6GALNAC2
TNRC6C
TK1
BIRC5
CYTH1
RBFOX3
CARD14
NPTX1
BAHCC1
TSPAN10
P4HB
PYCR1
SLC16A3
CD7
SECTM1B
METRNL
EPHA3
ROBO1
ROBO2
JAM2
ADAMTS5
TIAM1
MIS18A
OLIG2
IL10RB
IFNGR2
DNAJC28
RUNX1
CHAF1B
HLCS
C2CD2
EPHA6
DCBLD2
ALCAM
BBX
RETNLG
CCDC80
CD200R1
CFAP44
ZBTB20
IGSF11
HGD
FBXO40
HCLS1
CD86
STFA2L2
ADCY5
HEG1
LRCH3
LOC100910650
MUC20
TFRC
SLC51A
TM4SF19
MELTF
ATP13A3
P3H2
LPP
FETUB
DGKG
IGF2BP2
MAP3K13
EHHADH
KLHL6
B3GNT5
SDF2L1
SNAI2
INSR
MCEMP1
CERS4
MTUS2
TMEM130
KDELR2
ZFP316
MICALL2
ZFAND2A
GPER1
IL3RA
ZKSCAN1
LOC685157
LOC680910
LOC681341
LOC100910669
RGD1561143
SERPINE1
CLDN15
SH2B2
CLDN4
ELN
ERVFRD-1
CLIP2
NCF1
GUSB
TMEM132C
HCAR1
KNTC1
SETD1B
CAMKK2
P2RX4
HVCN1
HECTD4
DTX1
RASAL1
NOS1
FBXO21
KSR2
SRRM4
OASL
SVOP
TMEM119
SGSM1
GRK3
TPST2
CRYBB1
CRYBA4
MN1
GALNT9
P2RX2
CHFR
ZFP605
CDH20
RNF152
BCL2
SERPINB8
TFCP2L1
EPB41L5
STEAP3
ACTR3
CXCR4
FCMR
IKBKE
FAM72A
CTSE
MFSD4
NFASC
LAX1
REN
FMOD
CHI3L1
PPP1R12B
UBE2T
LGR6
PTPRV
PTPN7
LAD1
TNNT2
PKP1
RGD1311892
PTPRC
ASPM
TROVE2
RGS1
PRG4
IVNS1ABP
FAM129A
ARPC5
NMNAT2
NPL
CACNA1E
ANGPTL1
SEC16B
TNN
FMO3
SELE
SELL
SELP
SFT2D2
GPR161
ILDR2
LMX1A
NUF2
RGS5
DDR2
SH2D1B
LOC100362384
FCRLB
FCRLA
FCER1G
ADAMTS4
ARHGAP30
F11R
CD244
CD84
SLAMF6
ATP1A2
SLAMF9
LOC100911825
LOC108348047
MNDA
EXO1
PLD5
STUM
RGD1310587
TGFB2
CENPF
PTPN14
ATF3
SERTAD4
LAMB3
CR2
CRLF2
CSF2RA
FGFRL1
BARHL2
SPP1
MEPE
IBSP
SPARCL1
MAPK10
GPAT3
HPSE
PRKG2
FGF5
FRAS1
SHROOM3
PARM1
CXCL2
CXCL1
CXCL3
PF4
SLC4A4
STAP1
TMPRSS11F
ADGRL3
LOC100910138
NMU
RASL11B
SPATA18
FRYL
CORIN
GABRA4
SHISA3
CHRNA9
TMEM156
TBC1D1
PPARGC1A
FGFBP1
CD38
C1QTNF7
CPEB2
BOD1L1
CYTL1
JAKMIP1
ADRA2C
SH3BP2
TACC3
SELENOM
GAL3ST1
OSM
LIF
CAMK2B
LOC103693780
MYO1G
RAMP3
ADCY1
COBL
EFEMP1
SPTBN1
KCNMA1
PLAU
SYNPO2L
LOC108348081
SYNPR
PTGDR
TXNDC16
CDKN3
WDHD1
LGALS3
DLGAP5
PELI2
RNASE10
RNASE4
SLC7A7
MMP14
CEBPE
SLC7A8
CMTM5
MYH7
AP1G2
CPNE6
RIPK3
NYNRIN
MCPT2
LATS2
RCBTB1
C1QTNF9
SGCG
ARL11
PBK
ESCO2
STMN4
CDCA2
DOCK5
NEFM
CTSB
MSRA
KIF13B
NUGGC
SCARA5
SLC25A37
LOXL2
RHOBTB2
BMP1
LGI3
DMTN
DOK2
LPAR6
LCP1
RGCC
PCDH8
KLF12
SLITRK1
ACOD1
ZIC5
ZIC2
PCCA
TMTC4
NALCN
FGF14
DNAH12
IL17RD
DUXBL1
CACNA2D3
ITIH3
SEMA3G
RGD1561145
FAM170B
ARHGAP22
GDF10
ANXA8
ANKLE1
PLVAP
COLGALT1
SLC5A5
IFI30
RAB3A
PGPEP1
GDF15
LRRC25
CRLF1
CRTC1
COMP
NCAN
CILP2
GMIP
PSD3
CLCN3
NEIL3
DCTD
CENPU
MTNR1A
MSR1
LONRF1
MFHAS1
NRG1
UNC5D
CHRNB3
ADGRA2
BAG4
PLPP5
ZMAT4
SFRP1
GINS4
ANK1
KAT6A
CKAP2
CSMD1
MYOM2
KBTBD11
DLGAP2
RASA3
COL4A1
SHCBP1
CTLA2A
CXCL14
DOK3
PRELID1
HK3
UNC5A
CPLX2
DRD1
NFIL3
SYK
DIRAS2
GADD45G
SEMA4D
CKS2
BARX1
OMD
FGD3
NINJ1
WNK2
PTPDC1
CAP2
HIVEP1
PHACTR1
TFAP2A
BMP6
DSP
NRN1
AGTR1A
MBOAT1
NRSN1
DCDC2
GMNN
HIST1H1C
HIST1H1T
BTN1A1
HIST1H2BK
GPX6
SFRP4
HECW1
MPP7
MKX
LARP4B
DIP2C
CHRM3
RYR2
MTR
CALML5
CALML3
ASB13
IL2RA
PFKFB3
ITIH2
CELF2
MCM10
OLAH
SLC39A12
CACNB2
PLXDC2
NEBL
PIP4K2A
ARMC3
GAD2
MASTL
COLEC12
GREB1L
MIB1
NPC1
DSC2
DSG1
NOL4
DTNA
B4GALT6
DSG2
DSG3
FHOD3
CELF4
KIF20A
CD14
PCDHB8
PCDHGA4
PCDHGB4
PCDHGA8
PCDHGA9
PCDHGB6
PCDHGA10
PCDHGB7
PCDHGB8
PCDH12
SH3RF2
AP3S1
LOX
PPIC
PRDM6
CTXN3
ISOC1
RGD1312005
NDST1
CAMK2A
PDGFRB
SLC26A2
PPARGC1B
AFAP1L1
ABLIM3
SH3TC2
APCDD1
PIEZO2
IMPA2
DCC
LOC361346
MAPK4
SKA1
RNF165
SIGLEC15
SLC14A1
PARD6G
NETO1
CD226
LOC679149
CMTM3
ADGRG5
GNAO1
HMOX1
MCM5
RASD2
MMP2
IRX3
SNX20
NKD1
ADCY7
ZFP423
TBC1D9
ASF1B
PODNL1
LOC100359539
NF1X
DNASE2
MYLK3
INPP4B
HHIP
NR3C2
CES2G
PLEKHG4
HSD11B2
CENPT
LCAT
DPEP3
DPEP2
SLC7A6
SMPD3
IL34
TAT
PHLPP2
HP
ZFHX3
MLKL
FA2H
ZNRF1
CHST5
CENPN
ATP2C2
COTL1
IRF8
JPH3
SLC7A5
CDT1
GALNS
CBFA2T3
DPEP1
FANCA
SLC35F3
MOG
TCF19
NEU1
LY6G6F
AIF1
NCR3
LST1
KIFC1
LHFPL5
MAPK13
PNPLA1
RAB44
PI16
SCUBE3
MDGA1
ABCG1
PDXK
LRRC3
ITGB2
GGT1
UPB1
BCR
GNAZ
CDK1
TMEM26
EGR2
LRRTM3
OIT3
SPOCK2
PSAP
VSIR
UNC5B
SGPL1
COL13A1
STOX1
FABP7
SMPDL3A
TSPYL4
MARCKS
FYN
GPR6
MICAL1
SOBP
PRDM1
POPDC3
CFP
SYN1
CYBB
WDR13
KCND1
[truncated: 77 more rows]
