# Supplementary material for: Bioinformatics analysis reveals potential biomarkers associated with the occurrence of intracranial aneurysms
Source: Sci Rep. 2022 Aug 2;12:13282. doi: 10.1038/s41598-022-17510-7 (PMC9345973; doi:10.1038/s41598-022-17510-7)
Supplement: Supplementary file 12 — Supplementary Information 12. [file 41598_2022_17510_MOESM12_ESM.xlsx]

## Sheet: Sheet1
KEGG	logFC	P.Value	adj.P.Val
GRAFT_VERSUS_HOST_DISEASE	0.443564	0.000236299	0.00184548
ALLOGRAFT_REJECTION	0.4393	0.00026476	0.00196982
AUTOIMMUNE_THYROID_DISEASE	0.414146	0.000238126	0.00184548
INTESTINAL_IMMUNE_NETWORK_FOR_IGA_PRODUCTION	0.395581	0.000130504	0.00121369
ASTHMA	0.370302	0.000780828	0.00440103
LEISHMANIA_INFECTION	0.365259	0.000368431	0.00253808
GLYCOSAMINOGLYCAN_DEGRADATION	0.360026	0.00070184	0.00421104
P53_SIGNALING_PATHWAY	0.348814	3.62e-06	0.000337037
PROTEASOME	0.339212	0.00892115	0.024402
ANTIGEN_PROCESSING_AND_PRESENTATION	0.327213	0.00074588	0.00433543
NOD_LIKE_RECEPTOR_SIGNALING_PATHWAY	0.322306	0.00045968	0.0029483
HEMATOPOIETIC_CELL_LINEAGE	0.318404	0.00187616	0.00830872
ECM_RECEPTOR_INTERACTION	0.313011	2.51e-05	0.000778588
PRIMARY_IMMUNODEFICIENCY	0.309745	0.00394508	0.0134298
TYPE_I_DIABETES_MELLITUS	0.301785	0.00447856	0.0143623
CARDIAC_MUSCLE_CONTRACTION	-0.308203	2.88e-06	0.000337037
BETA_ALANINE_METABOLISM	-0.319923	7.77e-05	0.00121369
CITRATE_CYCLE_TCA_CYCLE	-0.358335	0.000165953	0.00140306
BUTANOATE_METABOLISM	-0.363036	4.14e-05	0.00110053
LIMONENE_AND_PINENE_DEGRADATION	-0.378954	0.00011288	0.00121369
VALINE_LEUCINE_AND_ISOLEUCINE_DEGRADATION	-0.42136	8.39e-06	0.000389984
PROPANOATE_METABOLISM	-0.440246	1.46e-05	0.000542831
