# Supplementary material for: Bioinformatics analysis reveals potential biomarkers associated with the occurrence of intracranial aneurysms
Source: Sci Rep. 2022 Aug 2;12:13282. doi: 10.1038/s41598-022-17510-7 (PMC9345973; doi:10.1038/s41598-022-17510-7)
Supplement: Supplementary file 13 — Supplementary Information 13. [file 41598_2022_17510_MOESM13_ESM.xlsx]

## Sheet: Sheet1
Term	Overlap	P-value	Adjusted P-value	Odds Ratio	Combined Score
AR	28/1095	3.76517e-13	2.78622e-11	6.86405	196.366
SMAD4	17/584	4.54771e-09	1.68265e-07	6.98372	134.148
NFE2L2	18/1022	2.80087e-06	6.90881e-05	4.13138	52.8221
TRIM28	8/210	1.05185e-05	0.000194592	8.47955	97.1958
TP63	19/1399	5.64728e-05	0.000835798	3.14797	30.7927
TCF3	14/1006	0.000472369	0.00582588	3.10287	23.761
NANOG	10/595	0.000789288	0.0083439	3.66857	26.2096
SOX2	11/775	0.00169533	0.0156818	3.09571	19.7503
SALL4	7/355	0.00204113	0.0167826	4.2289	26.1949
