# Supplementary material for: Bioinformatics analysis reveals potential biomarkers associated with the occurrence of intracranial aneurysms
Source: Sci Rep. 2022 Aug 2;12:13282. doi: 10.1038/s41598-022-17510-7 (PMC9345973; doi:10.1038/s41598-022-17510-7)
Supplement: Supplementary file 14 — Supplementary Information 14. [file 41598_2022_17510_MOESM14_ESM.xlsx]

## Sheet: Sheet1
TF	target	tissue
AR	SLC2A12	prostate,cervix,kidney
ATF3	SLC2A12	other,colon
BRD2	SLC2A12	kidney
CIITA	SLC2A12	other
CREB1	SLC2A12	liver
FLI1	SLC2A12	mesenchymal,vein,blood
FOS	SLC2A12	breast,vein,bone marrow
FOSL1	SLC2A12	colon,breast,bone marrow
FOSL2	SLC2A12	breast,liver,brain,lung
FOXA1	SLC2A12	embryo,lung,breast,liver,Pancreatic Ductal,prostate
FOXA2	SLC2A12	Definitive Endoderm,embryo,endoderm,skin,lung,unknown,liver
FOXP1	SLC2A12	prostate
GATA1	SLC2A12	peripheral blood,bone marrow
HDAC1	SLC2A12	blood,prostate
JUN	SLC2A12	bone marrow,cervix,breast,human aortic endothelial cell,coronary artery
JUND	SLC2A12	brain,cervix,bone marrow,liver,embryo,colon,coronary artery
KDM1A	SLC2A12	bone marrow
MAZ	SLC2A12	lung,Primitive interlobular tissue
NANOG	SLC2A12	embryo
NFYA	SLC2A12	bone marrow
NFYB	SLC2A12	blood,cervix,bone marrow
NOTCH1	SLC2A12	lymphocyte
RFX5	SLC2A12	brain,cervix,liver,lung
